# Supplementary material for: The effect of short-course antibiotics on the resistance profile of colonizing gut bacteria in the ICU: a prospective cohort study
Source: Crit Care. 2020 Jul 9;24:404. doi: 10.1186/s13054-020-03061-8 (PMC7350675; doi:10.1186/s13054-020-03061-8)
Supplement: Supplementary file 4 — Additional file 4. [file 13054_2020_3061_MOESM4_ESM.xlsx]

## Sheet: phenotypic.data
COMPLETE ANTIMICROBIAL PHENOTYPE RESISTANCE DATA
ID	AB	SAMPLE.TIME	RESISTANT	GROUP
1	Amikacin	1	0	Gram-
1	Amikacin	2	0	Gram-
1	AmpSulb	1	1	Gram-
1	AmpSulb	2	1	Gram-
1	Aztreonam	1	0	Gram-
1	Aztreonam	2	0	Gram-
1	Bactrim	1	1	Gram-
1	Bactrim	2	1	Gram-
1	Cefazolin	1	0	Gram-
1	Cefazolin	2	0	Gram-
1	Cefepime	1	0	Gram-
1	Cefepime	2	0	Gram-
1	Cefoxitin	1	0	Gram-
1	Cefoxitin	2	0	Gram-
1	Ceftriaxone	1	0	Gram-
1	Ceftriaxone	2	0	Gram-
1	Cetazadime	1	0	Gram-
1	Cetazadime	2	0	Gram-
1	Ertapenem	1	0	Gram-
1	Ertapenem	2	0	Gram-
1	Gentamycin	1	0	Gram-
1	Gentamycin	2	0	Gram-
1	Levofloxacin	1	1	Gram-
1	Levofloxacin	2	1	Gram-
1	Meropenem	1	0	Gram-
1	Meropenem	2	0	Gram-
1	mrsa	1	0	MRSA
1	mrsa	2	0	MRSA
1	Nitrofurantoin	1	0	Gram-
1	Nitrofurantoin	2	0	Gram-
1	PipTazo	1	0	Gram-
1	PipTazo	2	0	Gram-
1	Tetracycline	1	1	Gram-
1	Tetracycline	2	1	Gram-
1	Tigecycline	1	0	Gram-
1	Tigecycline	2	0	Gram-
1	Tobramycin	1	0	Gram-
1	Tobramycin	2	0	Gram-
1	vre	1	0	VRE
1	vre	2	0	VRE
2	Amikacin	1	0	Gram-
2	Amikacin	2	0	Gram-
2	AmpSulb	1	0	Gram-
2	AmpSulb	2	0	Gram-
2	Aztreonam	1	0	Gram-
2	Aztreonam	2	0	Gram-
2	Bactrim	1	0	Gram-
2	Bactrim	2	0	Gram-
2	Cefazolin	1	0	Gram-
2	Cefazolin	2	0	Gram-
2	Cefepime	1	0	Gram-
2	Cefepime	2	0	Gram-
2	Cefoxitin	1	0	Gram-
2	Cefoxitin	2	0	Gram-
2	Ceftriaxone	1	0	Gram-
2	Ceftriaxone	2	0	Gram-
2	Cetazadime	1	0	Gram-
2	Cetazadime	2	0	Gram-
2	Ertapenem	1	0	Gram-
2	Ertapenem	2	0	Gram-
2	Gentamycin	1	0	Gram-
2	Gentamycin	2	0	Gram-
2	Levofloxacin	1	0	Gram-
2	Levofloxacin	2	0	Gram-
2	Meropenem	1	0	Gram-
2	Meropenem	2	0	Gram-
2	mrsa	1	0	MRSA
2	mrsa	2	0	MRSA
2	Nitrofurantoin	1	0	Gram-
2	Nitrofurantoin	2	0	Gram-
2	PipTazo	1	0	Gram-
2	PipTazo	2	0	Gram-
2	Tetracycline	1	0	Gram-
2	Tetracycline	2	0	Gram-
2	Tigecycline	1	0	Gram-
2	Tigecycline	2	0	Gram-
2	Tobramycin	1	0	Gram-
2	Tobramycin	2	0	Gram-
2	vre	1	0	VRE
2	vre	2	0	VRE
4	Amikacin	1	0	Gram-
4	Amikacin	2	0	Gram-
4	AmpSulb	1	0	Gram-
4	AmpSulb	2	0	Gram-
4	Aztreonam	1	0	Gram-
4	Aztreonam	2	0	Gram-
4	Bactrim	1	0	Gram-
4	Bactrim	2	0	Gram-
4	Cefazolin	1	0	Gram-
4	Cefazolin	2	0	Gram-
4	Cefepime	1	0	Gram-
4	Cefepime	2	0	Gram-
4	Cefoxitin	1	0	Gram-
4	Cefoxitin	2	0	Gram-
4	Ceftriaxone	1	0	Gram-
4	Ceftriaxone	2	0	Gram-
4	Cetazadime	1	0	Gram-
4	Cetazadime	2	0	Gram-
4	Ertapenem	1	0	Gram-
4	Ertapenem	2	0	Gram-
4	Gentamycin	1	0	Gram-
4	Gentamycin	2	0	Gram-
4	Levofloxacin	1	0	Gram-
4	Levofloxacin	2	0	Gram-
4	Meropenem	1	0	Gram-
4	Meropenem	2	0	Gram-
4	mrsa	1	0	MRSA
4	mrsa	2	0	MRSA
4	Nitrofurantoin	1	0	Gram-
4	Nitrofurantoin	2	0	Gram-
4	PipTazo	1	0	Gram-
4	PipTazo	2	0	Gram-
4	Tetracycline	1	0	Gram-
4	Tetracycline	2	0	Gram-
4	Tigecycline	1	0	Gram-
4	Tigecycline	2	0	Gram-
4	Tobramycin	1	0	Gram-
4	Tobramycin	2	0	Gram-
4	vre	1	1	VRE
4	vre	2	1	VRE
7	Amikacin	1	0	Gram-
7	Amikacin	2	0	Gram-
7	AmpSulb	1	0	Gram-
7	AmpSulb	2	0	Gram-
7	Aztreonam	1	0	Gram-
7	Aztreonam	2	1	Gram-
7	Bactrim	1	0	Gram-
7	Bactrim	2	0	Gram-
7	Cefazolin	1	0	Gram-
7	Cefazolin	2	1	Gram-
7	Cefepime	1	0	Gram-
7	Cefepime	2	0	Gram-
7	Cefoxitin	1	0	Gram-
7	Cefoxitin	2	0	Gram-
7	Ceftriaxone	1	0	Gram-
7	Ceftriaxone	2	1	Gram-
7	Cetazadime	1	0	Gram-
7	Cetazadime	2	0	Gram-
7	Ertapenem	1	0	Gram-
7	Ertapenem	2	0	Gram-
7	Gentamycin	1	0	Gram-
7	Gentamycin	2	0	Gram-
7	Levofloxacin	1	0	Gram-
7	Levofloxacin	2	1	Gram-
7	Meropenem	1	0	Gram-
7	Meropenem	2	1	Gram-
7	mrsa	1	0	MRSA
7	mrsa	2	0	MRSA
7	Nitrofurantoin	1	0	Gram-
7	Nitrofurantoin	2	0	Gram-
7	PipTazo	1	0	Gram-
7	PipTazo	2	0	Gram-
7	Tetracycline	1	0	Gram-
7	Tetracycline	2	0	Gram-
7	Tigecycline	1	0	Gram-
7	Tigecycline	2	0	Gram-
7	Tobramycin	1	0	Gram-
7	Tobramycin	2	0	Gram-
7	vre	1	0	VRE
7	vre	2	0	VRE
8	Amikacin	1	0	Gram-
8	Amikacin	2	0	Gram-
8	AmpSulb	1	0	Gram-
8	AmpSulb	2	0	Gram-
8	Aztreonam	1	0	Gram-
8	Aztreonam	2	0	Gram-
8	Bactrim	1	0	Gram-
8	Bactrim	2	0	Gram-
8	Cefazolin	1	0	Gram-
8	Cefazolin	2	1	Gram-
8	Cefepime	1	0	Gram-
8	Cefepime	2	0	Gram-
8	Cefoxitin	1	0	Gram-
8	Cefoxitin	2	1	Gram-
8	Ceftriaxone	1	0	Gram-
8	Ceftriaxone	2	0	Gram-
8	Cetazadime	1	0	Gram-
8	Cetazadime	2	0	Gram-
8	Ertapenem	1	0	Gram-
8	Ertapenem	2	0	Gram-
8	Gentamycin	1	0	Gram-
8	Gentamycin	2	0	Gram-
8	Levofloxacin	1	0	Gram-
8	Levofloxacin	2	0	Gram-
8	Meropenem	1	0	Gram-
8	Meropenem	2	0	Gram-
8	mrsa	1	0	MRSA
8	mrsa	2	1	MRSA
8	Nitrofurantoin	1	0	Gram-
8	Nitrofurantoin	2	0	Gram-
8	PipTazo	1	0	Gram-
8	PipTazo	2	0	Gram-
8	Tetracycline	1	0	Gram-
8	Tetracycline	2	0	Gram-
8	Tigecycline	1	0	Gram-
8	Tigecycline	2	0	Gram-
8	Tobramycin	1	0	Gram-
8	Tobramycin	2	0	Gram-
8	vre	1	0	VRE
8	vre	2	0	VRE
9	Amikacin	1	0	Gram-
9	Amikacin	2	0	Gram-
9	AmpSulb	1	0	Gram-
9	AmpSulb	2	0	Gram-
9	Aztreonam	1	0	Gram-
9	Aztreonam	2	0	Gram-
9	Bactrim	1	0	Gram-
9	Bactrim	2	0	Gram-
9	Cefazolin	1	0	Gram-
9	Cefazolin	2	0	Gram-
9	Cefepime	1	0	Gram-
9	Cefepime	2	0	Gram-
9	Cefoxitin	1	0	Gram-
9	Cefoxitin	2	0	Gram-
9	Ceftriaxone	1	0	Gram-
9	Ceftriaxone	2	0	Gram-
9	Cetazadime	1	0	Gram-
9	Cetazadime	2	0	Gram-
9	Ertapenem	1	0	Gram-
9	Ertapenem	2	0	Gram-
9	Gentamycin	1	0	Gram-
9	Gentamycin	2	0	Gram-
9	Levofloxacin	1	0	Gram-
9	Levofloxacin	2	0	Gram-
9	Meropenem	1	0	Gram-
9	Meropenem	2	0	Gram-
9	mrsa	1	0	MRSA
9	mrsa	2	0	MRSA
9	Nitrofurantoin	1	0	Gram-
9	Nitrofurantoin	2	0	Gram-
9	PipTazo	1	0	Gram-
9	PipTazo	2	0	Gram-
9	Tetracycline	1	0	Gram-
9	Tetracycline	2	0	Gram-
9	Tigecycline	1	0	Gram-
9	Tigecycline	2	0	Gram-
9	Tobramycin	1	0	Gram-
9	Tobramycin	2	0	Gram-
9	vre	1	0	VRE
9	vre	2	0	VRE
11	Amikacin	1	0	Gram-
11	Amikacin	2	0	Gram-
11	AmpSulb	1	0	Gram-
11	AmpSulb	2	0	Gram-
11	Aztreonam	1	1	Gram-
11	Aztreonam	2	1	Gram-
11	Bactrim	1	0	Gram-
11	Bactrim	2	0	Gram-
11	Cefazolin	1	1	Gram-
11	Cefazolin	2	1	Gram-
11	Cefepime	1	0	Gram-
11	Cefepime	2	0	Gram-
11	Cefoxitin	1	0	Gram-
11	Cefoxitin	2	0	Gram-
11	Ceftriaxone	1	1	Gram-
11	Ceftriaxone	2	1	Gram-
11	Cetazadime	1	0	Gram-
11	Cetazadime	2	0	Gram-
11	Ertapenem	1	0	Gram-
11	Ertapenem	2	0	Gram-
11	Gentamycin	1	0	Gram-
11	Gentamycin	2	0	Gram-
11	Levofloxacin	1	1	Gram-
11	Levofloxacin	2	1	Gram-
11	Meropenem	1	0	Gram-
11	Meropenem	2	0	Gram-
11	mrsa	1	0	MRSA
11	mrsa	2	1	MRSA
11	Nitrofurantoin	1	0	Gram-
11	Nitrofurantoin	2	0	Gram-
11	PipTazo	1	0	Gram-
11	PipTazo	2	0	Gram-
11	Tetracycline	1	1	Gram-
11	Tetracycline	2	1	Gram-
11	Tigecycline	1	0	Gram-
11	Tigecycline	2	0	Gram-
11	Tobramycin	1	0	Gram-
11	Tobramycin	2	0	Gram-
11	vre	1	0	VRE
11	vre	2	0	VRE
12	Amikacin	1	0	Gram-
12	Amikacin	2	0	Gram-
12	AmpSulb	1	1	Gram-
12	AmpSulb	2	1	Gram-
12	Aztreonam	1	0	Gram-
12	Aztreonam	2	0	Gram-
12	Bactrim	1	0	Gram-
12	Bactrim	2	0	Gram-
12	Cefazolin	1	0	Gram-
12	Cefazolin	2	0	Gram-
12	Cefepime	1	0	Gram-
12	Cefepime	2	0	Gram-
12	Cefoxitin	1	0	Gram-
12	Cefoxitin	2	0	Gram-
12	Ceftriaxone	1	0	Gram-
12	Ceftriaxone	2	0	Gram-
12	Cetazadime	1	0	Gram-
12	Cetazadime	2	0	Gram-
12	Ertapenem	1	0	Gram-
12	Ertapenem	2	0	Gram-
12	Gentamycin	1	0	Gram-
12	Gentamycin	2	0	Gram-
12	Levofloxacin	1	0	Gram-
12	Levofloxacin	2	0	Gram-
12	Meropenem	1	0	Gram-
12	Meropenem	2	0	Gram-
12	mrsa	1	0	MRSA
12	mrsa	2	1	MRSA
12	Nitrofurantoin	1	0	Gram-
12	Nitrofurantoin	2	0	Gram-
12	PipTazo	1	0	Gram-
12	PipTazo	2	0	Gram-
12	Tetracycline	1	0	Gram-
12	Tetracycline	2	0	Gram-
12	Tigecycline	1	0	Gram-
12	Tigecycline	2	0	Gram-
12	Tobramycin	1	0	Gram-
12	Tobramycin	2	0	Gram-
12	vre	1	0	VRE
12	vre	2	0	VRE
15	Amikacin	1	0	Gram-
15	Amikacin	2	0	Gram-
15	AmpSulb	1	0	Gram-
15	AmpSulb	2	0	Gram-
15	Aztreonam	1	0	Gram-
15	Aztreonam	2	0	Gram-
15	Bactrim	1	0	Gram-
15	Bactrim	2	0	Gram-
15	Cefazolin	1	0	Gram-
15	Cefazolin	2	0	Gram-
15	Cefepime	1	0	Gram-
15	Cefepime	2	0	Gram-
15	Cefoxitin	1	0	Gram-
15	Cefoxitin	2	0	Gram-
15	Ceftriaxone	1	0	Gram-
15	Ceftriaxone	2	0	Gram-
15	Cetazadime	1	0	Gram-
15	Cetazadime	2	0	Gram-
15	Ertapenem	1	0	Gram-
15	Ertapenem	2	0	Gram-
15	Gentamycin	1	0	Gram-
15	Gentamycin	2	0	Gram-
15	Levofloxacin	1	0	Gram-
15	Levofloxacin	2	0	Gram-
15	Meropenem	1	0	Gram-
15	Meropenem	2	0	Gram-
15	mrsa	1	0	MRSA
15	mrsa	2	0	MRSA
15	Nitrofurantoin	1	0	Gram-
15	Nitrofurantoin	2	0	Gram-
15	PipTazo	1	0	Gram-
15	PipTazo	2	0	Gram-
15	Tetracycline	1	0	Gram-
15	Tetracycline	2	0	Gram-
15	Tigecycline	1	0	Gram-
15	Tigecycline	2	0	Gram-
15	Tobramycin	1	0	Gram-
15	Tobramycin	2	0	Gram-
15	vre	1	0	VRE
15	vre	2	0	VRE
25	Amikacin	1	0	Gram-
25	Amikacin	2	0	Gram-
25	AmpSulb	1	1	Gram-
25	AmpSulb	2	1	Gram-
25	Aztreonam	1	0	Gram-
25	Aztreonam	2	0	Gram-
25	Bactrim	1	1	Gram-
25	Bactrim	2	1	Gram-
25	Cefazolin	1	1	Gram-
25	Cefazolin	2	0	Gram-
25	Cefepime	1	0	Gram-
25	Cefepime	2	0	Gram-
25	Cefoxitin	1	0	Gram-
25	Cefoxitin	2	0	Gram-
25	Ceftriaxone	1	0	Gram-
25	Ceftriaxone	2	0	Gram-
25	Cetazadime	1	0	Gram-
25	Cetazadime	2	0	Gram-
25	Ertapenem	1	0	Gram-
25	Ertapenem	2	0	Gram-
25	Gentamycin	1	0	Gram-
25	Gentamycin	2	0	Gram-
25	Levofloxacin	1	0	Gram-
25	Levofloxacin	2	0	Gram-
25	Meropenem	1	0	Gram-
25	Meropenem	2	0	Gram-
25	mrsa	1	0	MRSA
25	mrsa	2	0	MRSA
25	Nitrofurantoin	1	0	Gram-
25	Nitrofurantoin	2	0	Gram-
25	PipTazo	1	0	Gram-
25	PipTazo	2	0	Gram-
25	Tetracycline	1	1	Gram-
25	Tetracycline	2	1	Gram-
25	Tigecycline	1	0	Gram-
25	Tigecycline	2	0	Gram-
25	Tobramycin	1	0	Gram-
25	Tobramycin	2	0	Gram-
25	vre	1	0	VRE
25	vre	2	1	VRE
35	Amikacin	1	0	Gram-
35	Amikacin	2	0	Gram-
35	AmpSulb	1	0	Gram-
35	AmpSulb	2	0	Gram-
35	Aztreonam	1	0	Gram-
35	Aztreonam	2	0	Gram-
35	Bactrim	1	0	Gram-
35	Bactrim	2	0	Gram-
35	Cefazolin	1	0	Gram-
35	Cefazolin	2	0	Gram-
35	Cefepime	1	0	Gram-
35	Cefepime	2	0	Gram-
35	Cefoxitin	1	0	Gram-
35	Cefoxitin	2	0	Gram-
35	Ceftriaxone	1	0	Gram-
35	Ceftriaxone	2	0	Gram-
35	Cetazadime	1	0	Gram-
35	Cetazadime	2	0	Gram-
35	Ertapenem	1	0	Gram-
35	Ertapenem	2	0	Gram-
35	Gentamycin	1	0	Gram-
35	Gentamycin	2	0	Gram-
35	Levofloxacin	1	0	Gram-
35	Levofloxacin	2	0	Gram-
35	Meropenem	1	0	Gram-
35	Meropenem	2	0	Gram-
35	mrsa	1	0	MRSA
35	mrsa	2	0	MRSA
35	Nitrofurantoin	1	0	Gram-
35	Nitrofurantoin	2	0	Gram-
35	PipTazo	1	0	Gram-
35	PipTazo	2	0	Gram-
35	Tetracycline	1	0	Gram-
35	Tetracycline	2	0	Gram-
35	Tigecycline	1	0	Gram-
35	Tigecycline	2	0	Gram-
35	Tobramycin	1	0	Gram-
35	Tobramycin	2	0	Gram-
35	vre	1	0	VRE
35	vre	2	0	VRE
36	Amikacin	1	0	Gram-
36	Amikacin	2	0	Gram-
36	AmpSulb	1	0	Gram-
36	AmpSulb	2	0	Gram-
36	Aztreonam	1	0	Gram-
36	Aztreonam	2	0	Gram-
36	Bactrim	1	0	Gram-
36	Bactrim	2	0	Gram-
36	Cefazolin	1	0	Gram-
36	Cefazolin	2	0	Gram-
36	Cefepime	1	0	Gram-
36	Cefepime	2	0	Gram-
36	Cefoxitin	1	0	Gram-
36	Cefoxitin	2	0	Gram-
36	Ceftriaxone	1	0	Gram-
36	Ceftriaxone	2	0	Gram-
36	Cetazadime	1	0	Gram-
36	Cetazadime	2	0	Gram-
36	Ertapenem	1	0	Gram-
36	Ertapenem	2	0	Gram-
36	Gentamycin	1	0	Gram-
36	Gentamycin	2	0	Gram-
36	Levofloxacin	1	0	Gram-
36	Levofloxacin	2	0	Gram-
36	Meropenem	1	0	Gram-
36	Meropenem	2	0	Gram-
36	mrsa	1	0	MRSA
36	mrsa	2	0	MRSA
36	Nitrofurantoin	1	0	Gram-
36	Nitrofurantoin	2	0	Gram-
36	PipTazo	1	0	Gram-
36	PipTazo	2	0	Gram-
36	Tetracycline	1	0	Gram-
36	Tetracycline	2	0	Gram-
36	Tigecycline	1	0	Gram-
36	Tigecycline	2	0	Gram-
36	Tobramycin	1	0	Gram-
36	Tobramycin	2	0	Gram-
36	vre	1	0	VRE
36	vre	2	0	VRE
37	Amikacin	1	0	Gram-
37	Amikacin	2	0	Gram-
37	AmpSulb	1	0	Gram-
37	AmpSulb	2	0	Gram-
37	Aztreonam	1	0	Gram-
37	Aztreonam	2	0	Gram-
37	Bactrim	1	0	Gram-
37	Bactrim	2	0	Gram-
37	Cefazolin	1	0	Gram-
37	Cefazolin	2	1	Gram-
37	Cefepime	1	0	Gram-
37	Cefepime	2	0	Gram-
37	Cefoxitin	1	0	Gram-
37	Cefoxitin	2	0	Gram-
37	Ceftriaxone	1	0	Gram-
37	Ceftriaxone	2	0	Gram-
37	Cetazadime	1	0	Gram-
37	Cetazadime	2	0	Gram-
37	Ertapenem	1	0	Gram-
37	Ertapenem	2	0	Gram-
37	Gentamycin	1	0	Gram-
37	Gentamycin	2	0	Gram-
37	Levofloxacin	1	0	Gram-
37	Levofloxacin	2	0	Gram-
37	Meropenem	1	0	Gram-
37	Meropenem	2	0	Gram-
37	mrsa	1	0	MRSA
37	mrsa	2	1	MRSA
37	Nitrofurantoin	1	0	Gram-
37	Nitrofurantoin	2	1	Gram-
37	PipTazo	1	0	Gram-
37	PipTazo	2	0	Gram-
37	Tetracycline	1	0	Gram-
37	Tetracycline	2	1	Gram-
37	Tigecycline	1	0	Gram-
37	Tigecycline	2	0	Gram-
37	Tobramycin	1	0	Gram-
37	Tobramycin	2	0	Gram-
37	vre	1	0	VRE
37	vre	2	0	VRE
38	Amikacin	1	0	Gram-
38	Amikacin	2	0	Gram-
38	AmpSulb	1	0	Gram-
38	AmpSulb	2	0	Gram-
38	Aztreonam	1	0	Gram-
38	Aztreonam	2	0	Gram-
38	Bactrim	1	0	Gram-
38	Bactrim	2	0	Gram-
38	Cefazolin	1	0	Gram-
38	Cefazolin	2	0	Gram-
38	Cefepime	1	0	Gram-
38	Cefepime	2	0	Gram-
38	Cefoxitin	1	0	Gram-
38	Cefoxitin	2	0	Gram-
38	Ceftriaxone	1	0	Gram-
38	Ceftriaxone	2	0	Gram-
38	Cetazadime	1	0	Gram-
38	Cetazadime	2	0	Gram-
38	Ertapenem	1	0	Gram-
38	Ertapenem	2	0	Gram-
38	Gentamycin	1	0	Gram-
38	Gentamycin	2	0	Gram-
38	Levofloxacin	1	0	Gram-
38	Levofloxacin	2	0	Gram-
38	Meropenem	1	0	Gram-
38	Meropenem	2	0	Gram-
38	mrsa	1	0	MRSA
38	mrsa	2	0	MRSA
38	Nitrofurantoin	1	0	Gram-
38	Nitrofurantoin	2	0	Gram-
38	PipTazo	1	0	Gram-
38	PipTazo	2	0	Gram-
38	Tetracycline	1	0	Gram-
38	Tetracycline	2	1	Gram-
38	Tigecycline	1	0	Gram-
38	Tigecycline	2	0	Gram-
38	Tobramycin	1	0	Gram-
38	Tobramycin	2	0	Gram-
38	vre	1	0	VRE
38	vre	2	0	VRE
43	Amikacin	1	0	Gram-
43	Amikacin	2	0	Gram-
43	AmpSulb	1	0	Gram-
43	AmpSulb	2	0	Gram-
43	Aztreonam	1	0	Gram-
43	Aztreonam	2	1	Gram-
43	Bactrim	1	0	Gram-
43	Bactrim	2	0	Gram-
43	Cefazolin	1	0	Gram-
43	Cefazolin	2	1	Gram-
43	Cefepime	1	0	Gram-
43	Cefepime	2	0	Gram-
43	Cefoxitin	1	0	Gram-
43	Cefoxitin	2	0	Gram-
43	Ceftriaxone	1	0	Gram-
43	Ceftriaxone	2	1	Gram-
43	Cetazadime	1	0	Gram-
43	Cetazadime	2	1	Gram-
43	Ertapenem	1	0	Gram-
43	Ertapenem	2	0	Gram-
43	Gentamycin	1	0	Gram-
43	Gentamycin	2	0	Gram-
43	Levofloxacin	1	0	Gram-
43	Levofloxacin	2	0	Gram-
43	Meropenem	1	0	Gram-
43	Meropenem	2	0	Gram-
43	mrsa	1	0	MRSA
43	mrsa	2	0	MRSA
43	Nitrofurantoin	1	0	Gram-
43	Nitrofurantoin	2	1	Gram-
43	PipTazo	1	0	Gram-
43	PipTazo	2	0	Gram-
43	Tetracycline	1	0	Gram-
43	Tetracycline	2	1	Gram-
43	Tigecycline	1	0	Gram-
43	Tigecycline	2	0	Gram-
43	Tobramycin	1	0	Gram-
43	Tobramycin	2	1	Gram-
43	vre	1	0	VRE
43	vre	2	0	VRE
47	Amikacin	1	0	Gram-
47	Amikacin	2	0	Gram-
47	AmpSulb	1	0	Gram-
47	AmpSulb	2	0	Gram-
47	Aztreonam	1	0	Gram-
47	Aztreonam	2	0	Gram-
47	Bactrim	1	0	Gram-
47	Bactrim	2	0	Gram-
47	Cefazolin	1	0	Gram-
47	Cefazolin	2	0	Gram-
47	Cefepime	1	0	Gram-
47	Cefepime	2	0	Gram-
47	Cefoxitin	1	0	Gram-
47	Cefoxitin	2	0	Gram-
47	Ceftriaxone	1	0	Gram-
47	Ceftriaxone	2	0	Gram-
47	Cetazadime	1	0	Gram-
47	Cetazadime	2	0	Gram-
47	Ertapenem	1	0	Gram-
47	Ertapenem	2	0	Gram-
47	Gentamycin	1	0	Gram-
47	Gentamycin	2	0	Gram-
47	Levofloxacin	1	0	Gram-
47	Levofloxacin	2	0	Gram-
47	Meropenem	1	0	Gram-
47	Meropenem	2	0	Gram-
47	mrsa	1	1	MRSA
47	mrsa	2	0	MRSA
47	Nitrofurantoin	1	0	Gram-
47	Nitrofurantoin	2	0	Gram-
47	PipTazo	1	0	Gram-
47	PipTazo	2	0	Gram-
47	Tetracycline	1	0	Gram-
47	Tetracycline	2	0	Gram-
47	Tigecycline	1	0	Gram-
47	Tigecycline	2	0	Gram-
47	Tobramycin	1	0	Gram-
47	Tobramycin	2	0	Gram-
47	vre	1	0	VRE
47	vre	2	0	VRE
48	Amikacin	1	0	Gram-
48	Amikacin	2	0	Gram-
48	AmpSulb	1	0	Gram-
48	AmpSulb	2	0	Gram-
48	Aztreonam	1	0	Gram-
48	Aztreonam	2	0	Gram-
48	Bactrim	1	0	Gram-
48	Bactrim	2	0	Gram-
48	Cefazolin	1	0	Gram-
48	Cefazolin	2	0	Gram-
48	Cefepime	1	0	Gram-
48	Cefepime	2	0	Gram-
48	Cefoxitin	1	0	Gram-
48	Cefoxitin	2	0	Gram-
48	Ceftriaxone	1	0	Gram-
48	Ceftriaxone	2	0	Gram-
48	Cetazadime	1	0	Gram-
48	Cetazadime	2	0	Gram-
48	Ertapenem	1	0	Gram-
48	Ertapenem	2	0	Gram-
48	Gentamycin	1	0	Gram-
48	Gentamycin	2	0	Gram-
48	Levofloxacin	1	0	Gram-
48	Levofloxacin	2	0	Gram-
48	Meropenem	1	0	Gram-
48	Meropenem	2	0	Gram-
48	mrsa	1	0	MRSA
48	mrsa	2	0	MRSA
48	Nitrofurantoin	1	0	Gram-
48	Nitrofurantoin	2	0	Gram-
48	PipTazo	1	0	Gram-
48	PipTazo	2	0	Gram-
48	Tetracycline	1	0	Gram-
48	Tetracycline	2	1	Gram-
48	Tigecycline	1	0	Gram-
48	Tigecycline	2	0	Gram-
48	Tobramycin	1	0	Gram-
48	Tobramycin	2	0	Gram-
48	vre	1	0	VRE
48	vre	2	0	VRE
51	Amikacin	1	0	Gram-
51	Amikacin	2	0	Gram-
51	AmpSulb	1	0	Gram-
51	AmpSulb	2	0	Gram-
51	Aztreonam	1	0	Gram-
51	Aztreonam	2	0	Gram-
51	Bactrim	1	0	Gram-
51	Bactrim	2	0	Gram-
51	Cefazolin	1	0	Gram-
51	Cefazolin	2	0	Gram-
51	Cefepime	1	0	Gram-
51	Cefepime	2	0	Gram-
51	Cefoxitin	1	0	Gram-
51	Cefoxitin	2	0	Gram-
51	Ceftriaxone	1	0	Gram-
51	Ceftriaxone	2	0	Gram-
51	Cetazadime	1	0	Gram-
51	Cetazadime	2	0	Gram-
51	Ertapenem	1	0	Gram-
51	Ertapenem	2	0	Gram-
51	Gentamycin	1	0	Gram-
51	Gentamycin	2	0	Gram-
51	Levofloxacin	1	0	Gram-
51	Levofloxacin	2	0	Gram-
51	Meropenem	1	0	Gram-
51	Meropenem	2	0	Gram-
51	mrsa	1	0	MRSA
51	mrsa	2	1	MRSA
51	Nitrofurantoin	1	0	Gram-
51	Nitrofurantoin	2	0	Gram-
51	PipTazo	1	0	Gram-
51	PipTazo	2	0	Gram-
51	Tetracycline	1	0	Gram-
51	Tetracycline	2	0	Gram-
51	Tigecycline	1	0	Gram-
51	Tigecycline	2	0	Gram-
51	Tobramycin	1	0	Gram-
51	Tobramycin	2	0	Gram-
51	vre	1	0	VRE
51	vre	2	0	VRE
55	Amikacin	1	0	Gram-
55	Amikacin	2	0	Gram-
55	AmpSulb	1	1	Gram-
55	AmpSulb	2	1	Gram-
55	Aztreonam	1	0	Gram-
55	Aztreonam	2	0	Gram-
55	Bactrim	1	1	Gram-
55	Bactrim	2	1	Gram-
55	Cefazolin	1	0	Gram-
55	Cefazolin	2	1	Gram-
55	Cefepime	1	0	Gram-
55	Cefepime	2	0	Gram-
55	Cefoxitin	1	0	Gram-
55	Cefoxitin	2	1	Gram-
55	Ceftriaxone	1	0	Gram-
55	Ceftriaxone	2	0	Gram-
55	Cetazadime	1	0	Gram-
55	Cetazadime	2	0	Gram-
55	Ertapenem	1	0	Gram-
55	Ertapenem	2	0	Gram-
55	Gentamycin	1	0	Gram-
55	Gentamycin	2	0	Gram-
55	Levofloxacin	1	0	Gram-
55	Levofloxacin	2	0	Gram-
55	Meropenem	1	0	Gram-
55	Meropenem	2	0	Gram-
55	mrsa	1	0	MRSA
55	mrsa	2	0	MRSA
55	Nitrofurantoin	1	0	Gram-
55	Nitrofurantoin	2	1	Gram-
55	PipTazo	1	0	Gram-
55	PipTazo	2	0	Gram-
55	Tetracycline	1	1	Gram-
55	Tetracycline	2	1	Gram-
55	Tigecycline	1	0	Gram-
55	Tigecycline	2	0	Gram-
55	Tobramycin	1	0	Gram-
55	Tobramycin	2	0	Gram-
55	vre	1	0	VRE
55	vre	2	0	VRE
58	Amikacin	1	0	Gram-
58	Amikacin	2	0	Gram-
58	AmpSulb	1	0	Gram-
58	AmpSulb	2	0	Gram-
58	Aztreonam	1	0	Gram-
58	Aztreonam	2	0	Gram-
58	Bactrim	1	0	Gram-
58	Bactrim	2	0	Gram-
58	Cefazolin	1	0	Gram-
58	Cefazolin	2	0	Gram-
58	Cefepime	1	0	Gram-
58	Cefepime	2	0	Gram-
58	Cefoxitin	1	0	Gram-
58	Cefoxitin	2	0	Gram-
58	Ceftriaxone	1	0	Gram-
58	Ceftriaxone	2	0	Gram-
58	Cetazadime	1	0	Gram-
58	Cetazadime	2	0	Gram-
58	Ertapenem	1	0	Gram-
58	Ertapenem	2	0	Gram-
58	Gentamycin	1	0	Gram-
58	Gentamycin	2	0	Gram-
58	Levofloxacin	1	0	Gram-
58	Levofloxacin	2	0	Gram-
58	Meropenem	1	0	Gram-
58	Meropenem	2	0	Gram-
58	mrsa	1	0	MRSA
58	mrsa	2	0	MRSA
58	Nitrofurantoin	1	0	Gram-
58	Nitrofurantoin	2	0	Gram-
58	PipTazo	1	0	Gram-
58	PipTazo	2	0	Gram-
58	Tetracycline	1	0	Gram-
58	Tetracycline	2	0	Gram-
58	Tigecycline	1	0	Gram-
58	Tigecycline	2	0	Gram-
58	Tobramycin	1	0	Gram-
58	Tobramycin	2	0	Gram-
58	vre	1	1	VRE
58	vre	2	1	VRE
59	Amikacin	1	0	Gram-
59	Amikacin	2	0	Gram-
59	AmpSulb	1	0	Gram-
59	AmpSulb	2	0	Gram-
59	Aztreonam	1	0	Gram-
59	Aztreonam	2	0	Gram-
59	Bactrim	1	0	Gram-
59	Bactrim	2	0	Gram-
59	Cefazolin	1	0	Gram-
59	Cefazolin	2	0	Gram-
59	Cefepime	1	0	Gram-
59	Cefepime	2	0	Gram-
59	Cefoxitin	1	0	Gram-
59	Cefoxitin	2	0	Gram-
59	Ceftriaxone	1	0	Gram-
59	Ceftriaxone	2	0	Gram-
59	Cetazadime	1	0	Gram-
59	Cetazadime	2	0	Gram-
59	Ertapenem	1	0	Gram-
59	Ertapenem	2	0	Gram-
59	Gentamycin	1	0	Gram-
59	Gentamycin	2	0	Gram-
59	Levofloxacin	1	0	Gram-
59	Levofloxacin	2	0	Gram-
59	Meropenem	1	0	Gram-
59	Meropenem	2	0	Gram-
59	mrsa	1	0	MRSA
59	mrsa	2	0	MRSA
59	Nitrofurantoin	1	0	Gram-
59	Nitrofurantoin	2	0	Gram-
59	PipTazo	1	0	Gram-
59	PipTazo	2	0	Gram-
59	Tetracycline	1	0	Gram-
59	Tetracycline	2	1	Gram-
59	Tigecycline	1	0	Gram-
59	Tigecycline	2	1	Gram-
59	Tobramycin	1	0	Gram-
59	Tobramycin	2	0	Gram-
59	vre	1	0	VRE
59	vre	2	0	VRE
66	Amikacin	1	0	Gram-
66	Amikacin	2	0	Gram-
66	AmpSulb	1	0	Gram-
66	AmpSulb	2	0	Gram-
66	Aztreonam	1	0	Gram-
66	Aztreonam	2	0	Gram-
66	Bactrim	1	0	Gram-
66	Bactrim	2	0	Gram-
66	Cefazolin	1	0	Gram-
66	Cefazolin	2	0	Gram-
66	Cefepime	1	0	Gram-
66	Cefepime	2	0	Gram-
66	Cefoxitin	1	0	Gram-
66	Cefoxitin	2	0	Gram-
66	Ceftriaxone	1	0	Gram-
66	Ceftriaxone	2	0	Gram-
66	Cetazadime	1	0	Gram-
66	Cetazadime	2	0	Gram-
66	Ertapenem	1	0	Gram-
66	Ertapenem	2	0	Gram-
66	Gentamycin	1	0	Gram-
66	Gentamycin	2	0	Gram-
66	Levofloxacin	1	0	Gram-
66	Levofloxacin	2	0	Gram-
66	Meropenem	1	0	Gram-
66	Meropenem	2	0	Gram-
66	mrsa	1	0	MRSA
66	mrsa	2	0	MRSA
66	Nitrofurantoin	1	1	Gram-
66	Nitrofurantoin	2	1	Gram-
66	PipTazo	1	0	Gram-
66	PipTazo	2	0	Gram-
66	Tetracycline	1	0	Gram-
66	Tetracycline	2	0	Gram-
66	Tigecycline	1	0	Gram-
66	Tigecycline	2	0	Gram-
66	Tobramycin	1	0	Gram-
66	Tobramycin	2	0	Gram-
66	vre	1	0	VRE
66	vre	2	0	VRE
73	Amikacin	1	0	Gram-
73	Amikacin	2	0	Gram-
73	AmpSulb	1	1	Gram-
73	AmpSulb	2	1	Gram-
73	Aztreonam	1	0	Gram-
73	Aztreonam	2	0	Gram-
73	Bactrim	1	0	Gram-
73	Bactrim	2	0	Gram-
73	Cefazolin	1	0	Gram-
73	Cefazolin	2	0	Gram-
73	Cefepime	1	0	Gram-
73	Cefepime	2	0	Gram-
73	Cefoxitin	1	0	Gram-
73	Cefoxitin	2	0	Gram-
73	Ceftriaxone	1	0	Gram-
73	Ceftriaxone	2	0	Gram-
73	Cetazadime	1	0	Gram-
73	Cetazadime	2	0	Gram-
73	Ertapenem	1	0	Gram-
73	Ertapenem	2	0	Gram-
73	Gentamycin	1	0	Gram-
73	Gentamycin	2	0	Gram-
73	Levofloxacin	1	0	Gram-
73	Levofloxacin	2	0	Gram-
73	Meropenem	1	0	Gram-
73	Meropenem	2	0	Gram-
73	mrsa	1	0	MRSA
73	mrsa	2	0	MRSA
73	Nitrofurantoin	1	0	Gram-
73	Nitrofurantoin	2	0	Gram-
73	PipTazo	1	0	Gram-
73	PipTazo	2	0	Gram-
73	Tetracycline	1	0	Gram-
73	Tetracycline	2	0	Gram-
73	Tigecycline	1	0	Gram-
73	Tigecycline	2	0	Gram-
73	Tobramycin	1	0	Gram-
73	Tobramycin	2	0	Gram-
73	vre	1	0	VRE
73	vre	2	0	VRE
76	Amikacin	1	0	Gram-
76	Amikacin	2	0	Gram-
76	AmpSulb	1	1	Gram-
76	AmpSulb	2	0	Gram-
76	Aztreonam	1	0	Gram-
76	Aztreonam	2	0	Gram-
76	Bactrim	1	1	Gram-
76	Bactrim	2	0	Gram-
76	Cefazolin	1	0	Gram-
76	Cefazolin	2	0	Gram-
76	Cefepime	1	0	Gram-
76	Cefepime	2	0	Gram-
76	Cefoxitin	1	0	Gram-
76	Cefoxitin	2	0	Gram-
76	Ceftriaxone	1	0	Gram-
76	Ceftriaxone	2	0	Gram-
76	Cetazadime	1	0	Gram-
76	Cetazadime	2	0	Gram-
76	Ertapenem	1	0	Gram-
76	Ertapenem	2	0	Gram-
76	Gentamycin	1	0	Gram-
76	Gentamycin	2	0	Gram-
76	Levofloxacin	1	1	Gram-
76	Levofloxacin	2	0	Gram-
76	Meropenem	1	0	Gram-
76	Meropenem	2	0	Gram-
76	mrsa	1	0	MRSA
76	mrsa	2	0	MRSA
76	Nitrofurantoin	1	0	Gram-
76	Nitrofurantoin	2	0	Gram-
76	PipTazo	1	1	Gram-
76	PipTazo	2	0	Gram-
76	Tetracycline	1	1	Gram-
76	Tetracycline	2	0	Gram-
76	Tigecycline	1	0	Gram-
76	Tigecycline	2	0	Gram-
76	Tobramycin	1	0	Gram-
76	Tobramycin	2	0	Gram-
76	vre	1	1	VRE
76	vre	2	1	VRE
77	Amikacin	1	0	Gram-
77	Amikacin	2	0	Gram-
77	AmpSulb	1	0	Gram-
77	AmpSulb	2	0	Gram-
77	Aztreonam	1	0	Gram-
77	Aztreonam	2	0	Gram-
77	Bactrim	1	1	Gram-
77	Bactrim	2	1	Gram-
77	Cefazolin	1	0	Gram-
77	Cefazolin	2	1	Gram-
77	Cefepime	1	0	Gram-
77	Cefepime	2	0	Gram-
77	Cefoxitin	1	1	Gram-
77	Cefoxitin	2	1	Gram-
77	Ceftriaxone	1	0	Gram-
77	Ceftriaxone	2	1	Gram-
77	Cetazadime	1	0	Gram-
77	Cetazadime	2	0	Gram-
77	Ertapenem	1	0	Gram-
77	Ertapenem	2	0	Gram-
77	Gentamycin	1	0	Gram-
77	Gentamycin	2	0	Gram-
77	Levofloxacin	1	1	Gram-
77	Levofloxacin	2	1	Gram-
77	Meropenem	1	0	Gram-
77	Meropenem	2	0	Gram-
77	mrsa	1	0	MRSA
77	mrsa	2	0	MRSA
77	Nitrofurantoin	1	0	Gram-
77	Nitrofurantoin	2	1	Gram-
77	PipTazo	1	0	Gram-
77	PipTazo	2	0	Gram-
77	Tetracycline	1	0	Gram-
77	Tetracycline	2	0	Gram-
77	Tigecycline	1	0	Gram-
77	Tigecycline	2	0	Gram-
77	Tobramycin	1	0	Gram-
77	Tobramycin	2	0	Gram-
77	vre	1	0	VRE
77	vre	2	0	VRE
80	Amikacin	1	0	Gram-
80	Amikacin	2	0	Gram-
80	AmpSulb	1	0	Gram-
80	AmpSulb	2	0	Gram-
80	Aztreonam	1	0	Gram-
80	Aztreonam	2	0	Gram-
80	Bactrim	1	0	Gram-
80	Bactrim	2	0	Gram-
80	Cefazolin	1	0	Gram-
80	Cefazolin	2	0	Gram-
80	Cefepime	1	0	Gram-
80	Cefepime	2	0	Gram-
80	Cefoxitin	1	0	Gram-
80	Cefoxitin	2	0	Gram-
80	Ceftriaxone	1	0	Gram-
80	Ceftriaxone	2	0	Gram-
80	Cetazadime	1	0	Gram-
80	Cetazadime	2	0	Gram-
80	Ertapenem	1	0	Gram-
80	Ertapenem	2	0	Gram-
80	Gentamycin	1	0	Gram-
80	Gentamycin	2	0	Gram-
80	Levofloxacin	1	0	Gram-
80	Levofloxacin	2	0	Gram-
80	Meropenem	1	0	Gram-
80	Meropenem	2	0	Gram-
80	mrsa	1	0	MRSA
80	mrsa	2	0	MRSA
80	Nitrofurantoin	1	0	Gram-
80	Nitrofurantoin	2	1	Gram-
80	PipTazo	1	0	Gram-
80	PipTazo	2	0	Gram-
80	Tetracycline	1	0	Gram-
80	Tetracycline	2	0	Gram-
80	Tigecycline	1	0	Gram-
80	Tigecycline	2	0	Gram-
80	Tobramycin	1	0	Gram-
80	Tobramycin	2	0	Gram-
80	vre	1	0	VRE
80	vre	2	0	VRE
85	Amikacin	1	0	Gram-
85	Amikacin	2	0	Gram-
85	AmpSulb	1	0	Gram-
85	AmpSulb	2	0	Gram-
85	Aztreonam	1	0	Gram-
85	Aztreonam	2	0	Gram-
85	Bactrim	1	0	Gram-
85	Bactrim	2	0	Gram-
85	Cefazolin	1	0	Gram-
85	Cefazolin	2	0	Gram-
85	Cefepime	1	0	Gram-
85	Cefepime	2	0	Gram-
85	Cefoxitin	1	0	Gram-
85	Cefoxitin	2	0	Gram-
85	Ceftriaxone	1	0	Gram-
85	Ceftriaxone	2	0	Gram-
85	Cetazadime	1	0	Gram-
85	Cetazadime	2	0	Gram-
85	Ertapenem	1	0	Gram-
85	Ertapenem	2	0	Gram-
85	Gentamycin	1	0	Gram-
85	Gentamycin	2	0	Gram-
85	Levofloxacin	1	0	Gram-
85	Levofloxacin	2	0	Gram-
85	Meropenem	1	0	Gram-
85	Meropenem	2	0	Gram-
85	mrsa	1	1	MRSA
85	mrsa	2	1	MRSA
85	Nitrofurantoin	1	0	Gram-
85	Nitrofurantoin	2	0	Gram-
85	PipTazo	1	0	Gram-
85	PipTazo	2	0	Gram-
85	Tetracycline	1	0	Gram-
85	Tetracycline	2	0	Gram-
85	Tigecycline	1	0	Gram-
85	Tigecycline	2	0	Gram-
85	Tobramycin	1	0	Gram-
85	Tobramycin	2	0	Gram-
85	vre	1	0	VRE
85	vre	2	0	VRE
89	Amikacin	1	0	Gram-
89	Amikacin	2	0	Gram-
89	AmpSulb	1	0	Gram-
89	AmpSulb	2	0	Gram-
89	Aztreonam	1	0	Gram-
89	Aztreonam	2	0	Gram-
89	Bactrim	1	0	Gram-
89	Bactrim	2	0	Gram-
89	Cefazolin	1	0	Gram-
89	Cefazolin	2	1	Gram-
89	Cefepime	1	0	Gram-
89	Cefepime	2	0	Gram-
89	Cefoxitin	1	0	Gram-
89	Cefoxitin	2	1	Gram-
89	Ceftriaxone	1	0	Gram-
89	Ceftriaxone	2	0	Gram-
89	Cetazadime	1	0	Gram-
89	Cetazadime	2	0	Gram-
89	Ertapenem	1	0	Gram-
89	Ertapenem	2	0	Gram-
89	Gentamycin	1	0	Gram-
89	Gentamycin	2	0	Gram-
89	Levofloxacin	1	0	Gram-
89	Levofloxacin	2	0	Gram-
89	Meropenem	1	0	Gram-
89	Meropenem	2	0	Gram-
89	mrsa	1	1	MRSA
89	mrsa	2	1	MRSA
89	Nitrofurantoin	1	0	Gram-
89	Nitrofurantoin	2	1	Gram-
89	PipTazo	1	0	Gram-
89	PipTazo	2	0	Gram-
89	Tetracycline	1	0	Gram-
89	Tetracycline	2	1	Gram-
89	Tigecycline	1	0	Gram-
89	Tigecycline	2	0	Gram-
89	Tobramycin	1	0	Gram-
89	Tobramycin	2	0	Gram-
89	vre	1	1	VRE
89	vre	2	1	VRE
95	Amikacin	1	0	Gram-
95	Amikacin	2	0	Gram-
95	AmpSulb	1	0	Gram-
95	AmpSulb	2	0	Gram-
95	Aztreonam	1	0	Gram-
95	Aztreonam	2	0	Gram-
95	Bactrim	1	0	Gram-
95	Bactrim	2	0	Gram-
95	Cefazolin	1	0	Gram-
95	Cefazolin	2	0	Gram-
95	Cefepime	1	0	Gram-
95	Cefepime	2	0	Gram-
95	Cefoxitin	1	0	Gram-
95	Cefoxitin	2	0	Gram-
95	Ceftriaxone	1	0	Gram-
95	Ceftriaxone	2	0	Gram-
95	Cetazadime	1	0	Gram-
95	Cetazadime	2	0	Gram-
95	Ertapenem	1	0	Gram-
95	Ertapenem	2	0	Gram-
95	Gentamycin	1	0	Gram-
95	Gentamycin	2	0	Gram-
95	Levofloxacin	1	0	Gram-
95	Levofloxacin	2	0	Gram-
95	Meropenem	1	0	Gram-
95	Meropenem	2	0	Gram-
95	mrsa	1	0	MRSA
95	mrsa	2	0	MRSA
95	Nitrofurantoin	1	0	Gram-
95	Nitrofurantoin	2	0	Gram-
95	PipTazo	1	0	Gram-
95	PipTazo	2	0	Gram-
95	Tetracycline	1	0	Gram-
95	Tetracycline	2	0	Gram-
95	Tigecycline	1	0	Gram-
95	Tigecycline	2	0	Gram-
95	Tobramycin	1	0	Gram-
95	Tobramycin	2	0	Gram-
95	vre	1	0	VRE
95	vre	2	0	VRE
97	Amikacin	1	0	Gram-
97	Amikacin	2	0	Gram-
97	AmpSulb	1	1	Gram-
97	AmpSulb	2	0	Gram-
97	Aztreonam	1	1	Gram-
97	Aztreonam	2	0	Gram-
97	Bactrim	1	1	Gram-
97	Bactrim	2	0	Gram-
97	Cefazolin	1	0	Gram-
97	Cefazolin	2	0	Gram-
97	Cefepime	1	1	Gram-
97	Cefepime	2	0	Gram-
97	Cefoxitin	1	0	Gram-
97	Cefoxitin	2	0	Gram-
97	Ceftriaxone	1	1	Gram-
97	Ceftriaxone	2	0	Gram-
97	Cetazadime	1	1	Gram-
97	Cetazadime	2	0	Gram-
97	Ertapenem	1	0	Gram-
97	Ertapenem	2	0	Gram-
97	Gentamycin	1	0	Gram-
97	Gentamycin	2	0	Gram-
97	Levofloxacin	1	0	Gram-
97	Levofloxacin	2	0	Gram-
97	Meropenem	1	0	Gram-
97	Meropenem	2	0	Gram-
97	mrsa	1	0	MRSA
97	mrsa	2	0	MRSA
97	Nitrofurantoin	1	0	Gram-
97	Nitrofurantoin	2	0	Gram-
97	PipTazo	1	1	Gram-
97	PipTazo	2	0	Gram-
97	Tetracycline	1	1	Gram-
97	Tetracycline	2	0	Gram-
97	Tigecycline	1	0	Gram-
97	Tigecycline	2	0	Gram-
97	Tobramycin	1	0	Gram-
97	Tobramycin	2	0	Gram-
97	vre	1	0	VRE
97	vre	2	0	VRE
100	Amikacin	1	0	Gram-
100	Amikacin	2	0	Gram-
100	AmpSulb	1	0	Gram-
100	AmpSulb	2	1	Gram-
100	Aztreonam	1	0	Gram-
100	Aztreonam	2	0	Gram-
100	Bactrim	1	1	Gram-
100	Bactrim	2	1	Gram-
100	Cefazolin	1	0	Gram-
100	Cefazolin	2	0	Gram-
100	Cefepime	1	0	Gram-
100	Cefepime	2	0	Gram-
100	Cefoxitin	1	0	Gram-
100	Cefoxitin	2	0	Gram-
100	Ceftriaxone	1	0	Gram-
100	Ceftriaxone	2	0	Gram-
100	Cetazadime	1	0	Gram-
100	Cetazadime	2	0	Gram-
100	Ertapenem	1	0	Gram-
100	Ertapenem	2	0	Gram-
100	Gentamycin	1	0	Gram-
100	Gentamycin	2	1	Gram-
100	Levofloxacin	1	0	Gram-
100	Levofloxacin	2	0	Gram-
100	Meropenem	1	0	Gram-
100	Meropenem	2	0	Gram-
100	mrsa	1	0	MRSA
100	mrsa	2	0	MRSA
100	Nitrofurantoin	1	0	Gram-
100	Nitrofurantoin	2	0	Gram-
100	PipTazo	1	0	Gram-
100	PipTazo	2	0	Gram-
100	Tetracycline	1	0	Gram-
100	Tetracycline	2	1	Gram-
100	Tigecycline	1	0	Gram-
100	Tigecycline	2	0	Gram-
100	Tobramycin	1	0	Gram-
100	Tobramycin	2	0	Gram-
100	vre	1	0	VRE
100	vre	2	0	VRE
103	Amikacin	1	0	Gram-
103	Amikacin	2	0	Gram-
103	AmpSulb	1	1	Gram-
103	AmpSulb	2	0	Gram-
103	Aztreonam	1	0	Gram-
103	Aztreonam	2	0	Gram-
103	Bactrim	1	1	Gram-
103	Bactrim	2	0	Gram-
103	Cefazolin	1	0	Gram-
103	Cefazolin	2	0	Gram-
103	Cefepime	1	0	Gram-
103	Cefepime	2	0	Gram-
103	Cefoxitin	1	1	Gram-
103	Cefoxitin	2	0	Gram-
103	Ceftriaxone	1	0	Gram-
103	Ceftriaxone	2	0	Gram-
103	Cetazadime	1	0	Gram-
103	Cetazadime	2	0	Gram-
103	Ertapenem	1	0	Gram-
103	Ertapenem	2	0	Gram-
103	Gentamycin	1	0	Gram-
103	Gentamycin	2	0	Gram-
103	Levofloxacin	1	1	Gram-
103	Levofloxacin	2	0	Gram-
103	Meropenem	1	0	Gram-
103	Meropenem	2	0	Gram-
103	mrsa	1	0	MRSA
103	mrsa	2	0	MRSA
103	Nitrofurantoin	1	1	Gram-
103	Nitrofurantoin	2	1	Gram-
103	PipTazo	1	0	Gram-
103	PipTazo	2	0	Gram-
103	Tetracycline	1	1	Gram-
103	Tetracycline	2	1	Gram-
103	Tigecycline	1	0	Gram-
103	Tigecycline	2	0	Gram-
103	Tobramycin	1	0	Gram-
103	Tobramycin	2	0	Gram-
103	vre	1	1	VRE
103	vre	2	1	VRE
110	Amikacin	1	0	Gram-
110	Amikacin	2	0	Gram-
110	AmpSulb	1	1	Gram-
110	AmpSulb	2	1	Gram-
110	Aztreonam	1	0	Gram-
110	Aztreonam	2	0	Gram-
110	Bactrim	1	1	Gram-
110	Bactrim	2	1	Gram-
110	Cefazolin	1	0	Gram-
110	Cefazolin	2	0	Gram-
110	Cefepime	1	0	Gram-
110	Cefepime	2	0	Gram-
110	Cefoxitin	1	0	Gram-
110	Cefoxitin	2	0	Gram-
110	Ceftriaxone	1	0	Gram-
110	Ceftriaxone	2	0	Gram-
110	Cetazadime	1	0	Gram-
110	Cetazadime	2	0	Gram-
110	Ertapenem	1	0	Gram-
110	Ertapenem	2	0	Gram-
110	Gentamycin	1	0	Gram-
110	Gentamycin	2	0	Gram-
110	Levofloxacin	1	0	Gram-
110	Levofloxacin	2	0	Gram-
110	Meropenem	1	0	Gram-
110	Meropenem	2	0	Gram-
110	mrsa	1	0	MRSA
110	mrsa	2	0	MRSA
110	Nitrofurantoin	1	0	Gram-
110	Nitrofurantoin	2	0	Gram-
110	PipTazo	1	0	Gram-
110	PipTazo	2	0	Gram-
110	Tetracycline	1	0	Gram-
110	Tetracycline	2	0	Gram-
110	Tigecycline	1	0	Gram-
110	Tigecycline	2	0	Gram-
110	Tobramycin	1	0	Gram-
110	Tobramycin	2	0	Gram-
110	vre	1	0	VRE
110	vre	2	0	VRE
113	Amikacin	1	0	Gram-
113	Amikacin	2	0	Gram-
113	AmpSulb	1	1	Gram-
113	AmpSulb	2	1	Gram-
113	Aztreonam	1	1	Gram-
113	Aztreonam	2	1	Gram-
113	Bactrim	1	0	Gram-
113	Bactrim	2	0	Gram-
113	Cefazolin	1	1	Gram-
113	Cefazolin	2	1	Gram-
113	Cefepime	1	1	Gram-
113	Cefepime	2	1	Gram-
113	Cefoxitin	1	1	Gram-
113	Cefoxitin	2	0	Gram-
113	Ceftriaxone	1	1	Gram-
113	Ceftriaxone	2	1	Gram-
113	Cetazadime	1	0	Gram-
113	Cetazadime	2	0	Gram-
113	Ertapenem	1	0	Gram-
113	Ertapenem	2	0	Gram-
113	Gentamycin	1	0	Gram-
113	Gentamycin	2	0	Gram-
113	Levofloxacin	1	1	Gram-
113	Levofloxacin	2	1	Gram-
113	Meropenem	1	0	Gram-
113	Meropenem	2	0	Gram-
113	mrsa	1	0	MRSA
113	mrsa	2	0	MRSA
113	Nitrofurantoin	1	0	Gram-
113	Nitrofurantoin	2	0	Gram-
113	PipTazo	1	0	Gram-
113	PipTazo	2	0	Gram-
113	Tetracycline	1	0	Gram-
113	Tetracycline	2	0	Gram-
113	Tigecycline	1	0	Gram-
113	Tigecycline	2	0	Gram-
113	Tobramycin	1	0	Gram-
113	Tobramycin	2	0	Gram-
113	vre	1	0	VRE
113	vre	2	0	VRE
119	Amikacin	1	0	Gram-
119	Amikacin	2	0	Gram-
119	AmpSulb	1	0	Gram-
119	AmpSulb	2	0	Gram-
119	Aztreonam	1	0	Gram-
119	Aztreonam	2	0	Gram-
119	Bactrim	1	0	Gram-
119	Bactrim	2	0	Gram-
119	Cefazolin	1	0	Gram-
119	Cefazolin	2	1	Gram-
119	Cefepime	1	0	Gram-
119	Cefepime	2	0	Gram-
119	Cefoxitin	1	0	Gram-
119	Cefoxitin	2	1	Gram-
119	Ceftriaxone	1	0	Gram-
119	Ceftriaxone	2	0	Gram-
119	Cetazadime	1	0	Gram-
119	Cetazadime	2	0	Gram-
119	Ertapenem	1	0	Gram-
119	Ertapenem	2	0	Gram-
119	Gentamycin	1	0	Gram-
119	Gentamycin	2	0	Gram-
119	Levofloxacin	1	0	Gram-
119	Levofloxacin	2	0	Gram-
119	Meropenem	1	0	Gram-
119	Meropenem	2	0	Gram-
119	mrsa	1	1	MRSA
119	mrsa	2	1	MRSA
119	Nitrofurantoin	1	0	Gram-
119	Nitrofurantoin	2	0	Gram-
119	PipTazo	1	0	Gram-
119	PipTazo	2	0	Gram-
119	Tetracycline	1	0	Gram-
119	Tetracycline	2	0	Gram-
119	Tigecycline	1	0	Gram-
119	Tigecycline	2	0	Gram-
119	Tobramycin	1	0	Gram-
119	Tobramycin	2	0	Gram-
119	vre	1	0	VRE
119	vre	2	0	VRE
127	Amikacin	1	0	Gram-
127	Amikacin	2	0	Gram-
127	AmpSulb	1	0	Gram-
127	AmpSulb	2	0	Gram-
127	Aztreonam	1	0	Gram-
127	Aztreonam	2	0	Gram-
127	Bactrim	1	0	Gram-
127	Bactrim	2	0	Gram-
127	Cefazolin	1	0	Gram-
127	Cefazolin	2	0	Gram-
127	Cefepime	1	0	Gram-
127	Cefepime	2	0	Gram-
127	Cefoxitin	1	0	Gram-
127	Cefoxitin	2	0	Gram-
127	Ceftriaxone	1	0	Gram-
127	Ceftriaxone	2	0	Gram-
127	Cetazadime	1	0	Gram-
127	Cetazadime	2	0	Gram-
127	Ertapenem	1	0	Gram-
127	Ertapenem	2	0	Gram-
127	Gentamycin	1	0	Gram-
127	Gentamycin	2	0	Gram-
127	Levofloxacin	1	1	Gram-
127	Levofloxacin	2	1	Gram-
127	Meropenem	1	0	Gram-
127	Meropenem	2	0	Gram-
127	mrsa	1	0	MRSA
127	mrsa	2	0	MRSA
127	Nitrofurantoin	1	0	Gram-
127	Nitrofurantoin	2	0	Gram-
127	PipTazo	1	0	Gram-
127	PipTazo	2	0	Gram-
127	Tetracycline	1	1	Gram-
127	Tetracycline	2	0	Gram-
127	Tigecycline	1	0	Gram-
127	Tigecycline	2	0	Gram-
127	Tobramycin	1	0	Gram-
127	Tobramycin	2	0	Gram-
127	vre	1	0	VRE
127	vre	2	0	VRE
130	Amikacin	1	0	Gram-
130	Amikacin	2	0	Gram-
130	AmpSulb	1	0	Gram-
130	AmpSulb	2	0	Gram-
130	Aztreonam	1	0	Gram-
130	Aztreonam	2	0	Gram-
130	Bactrim	1	0	Gram-
130	Bactrim	2	0	Gram-
130	Cefazolin	1	0	Gram-
130	Cefazolin	2	0	Gram-
130	Cefepime	1	0	Gram-
130	Cefepime	2	0	Gram-
130	Cefoxitin	1	0	Gram-
130	Cefoxitin	2	0	Gram-
130	Ceftriaxone	1	0	Gram-
130	Ceftriaxone	2	0	Gram-
130	Cetazadime	1	0	Gram-
130	Cetazadime	2	0	Gram-
130	Ertapenem	1	0	Gram-
130	Ertapenem	2	0	Gram-
130	Gentamycin	1	0	Gram-
130	Gentamycin	2	0	Gram-
130	Levofloxacin	1	0	Gram-
130	Levofloxacin	2	0	Gram-
130	Meropenem	1	0	Gram-
130	Meropenem	2	0	Gram-
130	mrsa	1	0	MRSA
130	mrsa	2	0	MRSA
130	Nitrofurantoin	1	0	Gram-
130	Nitrofurantoin	2	0	Gram-
130	PipTazo	1	0	Gram-
130	PipTazo	2	0	Gram-
130	Tetracycline	1	0	Gram-
130	Tetracycline	2	0	Gram-
130	Tigecycline	1	0	Gram-
130	Tigecycline	2	0	Gram-
130	Tobramycin	1	0	Gram-
130	Tobramycin	2	0	Gram-
130	vre	1	0	VRE
130	vre	2	1	VRE
131	Amikacin	1	0	Gram-
131	Amikacin	2	0	Gram-
131	AmpSulb	1	0	Gram-
131	AmpSulb	2	1	Gram-
131	Aztreonam	1	0	Gram-
131	Aztreonam	2	0	Gram-
131	Bactrim	1	0	Gram-
131	Bactrim	2	0	Gram-
131	Cefazolin	1	0	Gram-
131	Cefazolin	2	0	Gram-
131	Cefepime	1	0	Gram-
131	Cefepime	2	0	Gram-
131	Cefoxitin	1	0	Gram-
131	Cefoxitin	2	0	Gram-
131	Ceftriaxone	1	0	Gram-
131	Ceftriaxone	2	0	Gram-
131	Cetazadime	1	0	Gram-
131	Cetazadime	2	0	Gram-
131	Ertapenem	1	0	Gram-
131	Ertapenem	2	0	Gram-
131	Gentamycin	1	0	Gram-
131	Gentamycin	2	0	Gram-
131	Levofloxacin	1	0	Gram-
131	Levofloxacin	2	0	Gram-
131	Meropenem	1	0	Gram-
131	Meropenem	2	0	Gram-
131	mrsa	1	0	MRSA
131	mrsa	2	0	MRSA
131	Nitrofurantoin	1	1	Gram-
131	Nitrofurantoin	2	1	Gram-
131	PipTazo	1	0	Gram-
131	PipTazo	2	0	Gram-
131	Tetracycline	1	1	Gram-
131	Tetracycline	2	1	Gram-
131	Tigecycline	1	0	Gram-
131	Tigecycline	2	0	Gram-
131	Tobramycin	1	0	Gram-
131	Tobramycin	2	0	Gram-
131	vre	1	0	VRE
131	vre	2	1	VRE
135	Amikacin	1	0	Gram-
135	Amikacin	2	0	Gram-
135	AmpSulb	1	1	Gram-
135	AmpSulb	2	1	Gram-
135	Aztreonam	1	0	Gram-
135	Aztreonam	2	0	Gram-
135	Bactrim	1	0	Gram-
135	Bactrim	2	0	Gram-
135	Cefazolin	1	0	Gram-
135	Cefazolin	2	1	Gram-
135	Cefepime	1	0	Gram-
135	Cefepime	2	0	Gram-
135	Cefoxitin	1	1	Gram-
135	Cefoxitin	2	1	Gram-
135	Ceftriaxone	1	0	Gram-
135	Ceftriaxone	2	0	Gram-
135	Cetazadime	1	0	Gram-
135	Cetazadime	2	0	Gram-
135	Ertapenem	1	0	Gram-
135	Ertapenem	2	0	Gram-
135	Gentamycin	1	0	Gram-
135	Gentamycin	2	0	Gram-
135	Levofloxacin	1	0	Gram-
135	Levofloxacin	2	0	Gram-
135	Meropenem	1	0	Gram-
135	Meropenem	2	0	Gram-
135	mrsa	1	0	MRSA
135	mrsa	2	0	MRSA
135	Nitrofurantoin	1	1	Gram-
135	Nitrofurantoin	2	1	Gram-
135	PipTazo	1	0	Gram-
135	PipTazo	2	0	Gram-
135	Tetracycline	1	1	Gram-
135	Tetracycline	2	1	Gram-
135	Tigecycline	1	0	Gram-
135	Tigecycline	2	0	Gram-
135	Tobramycin	1	0	Gram-
135	Tobramycin	2	0	Gram-
135	vre	1	1	VRE
135	vre	2	1	VRE
139	Amikacin	1	0	Gram-
139	Amikacin	2	0	Gram-
139	AmpSulb	1	0	Gram-
139	AmpSulb	2	0	Gram-
139	Aztreonam	1	0	Gram-
139	Aztreonam	2	0	Gram-
139	Bactrim	1	0	Gram-
139	Bactrim	2	0	Gram-
139	Cefazolin	1	0	Gram-
139	Cefazolin	2	0	Gram-
139	Cefepime	1	0	Gram-
139	Cefepime	2	0	Gram-
139	Cefoxitin	1	0	Gram-
139	Cefoxitin	2	0	Gram-
139	Ceftriaxone	1	0	Gram-
139	Ceftriaxone	2	0	Gram-
139	Cetazadime	1	0	Gram-
139	Cetazadime	2	0	Gram-
139	Ertapenem	1	0	Gram-
139	Ertapenem	2	0	Gram-
139	Gentamycin	1	0	Gram-
139	Gentamycin	2	0	Gram-
139	Levofloxacin	1	0	Gram-
139	Levofloxacin	2	0	Gram-
139	Meropenem	1	0	Gram-
139	Meropenem	2	0	Gram-
139	mrsa	1	1	MRSA
139	mrsa	2	1	MRSA
139	Nitrofurantoin	1	0	Gram-
139	Nitrofurantoin	2	0	Gram-
139	PipTazo	1	0	Gram-
139	PipTazo	2	0	Gram-
139	Tetracycline	1	0	Gram-
139	Tetracycline	2	0	Gram-
139	Tigecycline	1	0	Gram-
139	Tigecycline	2	0	Gram-
139	Tobramycin	1	0	Gram-
139	Tobramycin	2	0	Gram-
139	vre	1	1	VRE
139	vre	2	1	VRE
141	Amikacin	1	0	Gram-
141	Amikacin	2	0	Gram-
141	AmpSulb	1	0	Gram-
141	AmpSulb	2	0	Gram-
141	Aztreonam	1	0	Gram-
141	Aztreonam	2	0	Gram-
141	Bactrim	1	0	Gram-
141	Bactrim	2	0	Gram-
141	Cefazolin	1	0	Gram-
141	Cefazolin	2	0	Gram-
141	Cefepime	1	0	Gram-
141	Cefepime	2	0	Gram-
141	Cefoxitin	1	0	Gram-
141	Cefoxitin	2	0	Gram-
141	Ceftriaxone	1	0	Gram-
141	Ceftriaxone	2	0	Gram-
141	Cetazadime	1	0	Gram-
141	Cetazadime	2	0	Gram-
141	Ertapenem	1	0	Gram-
141	Ertapenem	2	0	Gram-
141	Gentamycin	1	0	Gram-
141	Gentamycin	2	0	Gram-
141	Levofloxacin	1	0	Gram-
141	Levofloxacin	2	0	Gram-
141	Meropenem	1	0	Gram-
141	Meropenem	2	0	Gram-
141	mrsa	1	1	MRSA
141	mrsa	2	1	MRSA
141	Nitrofurantoin	1	0	Gram-
141	Nitrofurantoin	2	0	Gram-
141	PipTazo	1	0	Gram-
141	PipTazo	2	0	Gram-
141	Tetracycline	1	0	Gram-
141	Tetracycline	2	0	Gram-
141	Tigecycline	1	0	Gram-
141	Tigecycline	2	0	Gram-
141	Tobramycin	1	0	Gram-
141	Tobramycin	2	0	Gram-
141	vre	1	1	VRE
141	vre	2	1	VRE
142	Amikacin	1	0	Gram-
142	Amikacin	2	0	Gram-
142	AmpSulb	1	0	Gram-
142	AmpSulb	2	0	Gram-
142	Aztreonam	1	0	Gram-
142	Aztreonam	2	0	Gram-
142	Bactrim	1	0	Gram-
142	Bactrim	2	0	Gram-
142	Cefazolin	1	0	Gram-
142	Cefazolin	2	0	Gram-
142	Cefepime	1	0	Gram-
142	Cefepime	2	0	Gram-
142	Cefoxitin	1	0	Gram-
142	Cefoxitin	2	0	Gram-
142	Ceftriaxone	1	0	Gram-
142	Ceftriaxone	2	0	Gram-
142	Cetazadime	1	0	Gram-
142	Cetazadime	2	0	Gram-
142	Ertapenem	1	0	Gram-
142	Ertapenem	2	0	Gram-
142	Gentamycin	1	0	Gram-
142	Gentamycin	2	0	Gram-
142	Levofloxacin	1	0	Gram-
142	Levofloxacin	2	0	Gram-
142	Meropenem	1	0	Gram-
142	Meropenem	2	0	Gram-
142	mrsa	1	0	MRSA
142	mrsa	2	0	MRSA
142	Nitrofurantoin	1	0	Gram-
142	Nitrofurantoin	2	0	Gram-
142	PipTazo	1	0	Gram-
142	PipTazo	2	0	Gram-
142	Tetracycline	1	0	Gram-
142	Tetracycline	2	0	Gram-
142	Tigecycline	1	0	Gram-
142	Tigecycline	2	0	Gram-
142	Tobramycin	1	0	Gram-
142	Tobramycin	2	0	Gram-
142	vre	1	0	VRE
142	vre	2	0	VRE
143	Amikacin	1	0	Gram-
143	Amikacin	2	0	Gram-
143	AmpSulb	1	0	Gram-
143	AmpSulb	2	0	Gram-
143	Aztreonam	1	0	Gram-
143	Aztreonam	2	0	Gram-
143	Bactrim	1	0	Gram-
143	Bactrim	2	0	Gram-
143	Cefazolin	1	0	Gram-
143	Cefazolin	2	1	Gram-
143	Cefepime	1	0	Gram-
143	Cefepime	2	0	Gram-
143	Cefoxitin	1	0	Gram-
143	Cefoxitin	2	1	Gram-
143	Ceftriaxone	1	0	Gram-
143	Ceftriaxone	2	0	Gram-
143	Cetazadime	1	0	Gram-
143	Cetazadime	2	0	Gram-
143	Ertapenem	1	0	Gram-
143	Ertapenem	2	0	Gram-
143	Gentamycin	1	0	Gram-
143	Gentamycin	2	0	Gram-
143	Levofloxacin	1	0	Gram-
143	Levofloxacin	2	0	Gram-
143	Meropenem	1	0	Gram-
143	Meropenem	2	0	Gram-
143	mrsa	1	0	MRSA
143	mrsa	2	0	MRSA
143	Nitrofurantoin	1	0	Gram-
143	Nitrofurantoin	2	0	Gram-
143	PipTazo	1	0	Gram-
143	PipTazo	2	0	Gram-
143	Tetracycline	1	0	Gram-
143	Tetracycline	2	0	Gram-
143	Tigecycline	1	0	Gram-
143	Tigecycline	2	0	Gram-
143	Tobramycin	1	0	Gram-
143	Tobramycin	2	0	Gram-
143	vre	1	0	VRE
143	vre	2	0	VRE
146	Amikacin	1	0	Gram-
146	Amikacin	2	0	Gram-
146	AmpSulb	1	0	Gram-
146	AmpSulb	2	0	Gram-
146	Aztreonam	1	0	Gram-
146	Aztreonam	2	0	Gram-
146	Bactrim	1	0	Gram-
146	Bactrim	2	0	Gram-
146	Cefazolin	1	0	Gram-
146	Cefazolin	2	1	Gram-
146	Cefepime	1	0	Gram-
146	Cefepime	2	0	Gram-
146	Cefoxitin	1	0	Gram-
146	Cefoxitin	2	1	Gram-
146	Ceftriaxone	1	0	Gram-
146	Ceftriaxone	2	0	Gram-
146	Cetazadime	1	0	Gram-
146	Cetazadime	2	0	Gram-
146	Ertapenem	1	0	Gram-
146	Ertapenem	2	0	Gram-
146	Gentamycin	1	0	Gram-
146	Gentamycin	2	0	Gram-
146	Levofloxacin	1	0	Gram-
146	Levofloxacin	2	0	Gram-
146	Meropenem	1	0	Gram-
146	Meropenem	2	0	Gram-
146	mrsa	1	0	MRSA
146	mrsa	2	0	MRSA
146	Nitrofurantoin	1	0	Gram-
146	Nitrofurantoin	2	1	Gram-
146	PipTazo	1	0	Gram-
146	PipTazo	2	0	Gram-
146	Tetracycline	1	0	Gram-
146	Tetracycline	2	0	Gram-
146	Tigecycline	1	0	Gram-
146	Tigecycline	2	0	Gram-
146	Tobramycin	1	0	Gram-
146	Tobramycin	2	0	Gram-
146	vre	1	0	VRE
146	vre	2	0	VRE
150	Amikacin	1	0	Gram-
150	Amikacin	2	0	Gram-
150	AmpSulb	1	0	Gram-
150	AmpSulb	2	0	Gram-
150	Aztreonam	1	0	Gram-
150	Aztreonam	2	0	Gram-
150	Bactrim	1	1	Gram-
150	Bactrim	2	1	Gram-
150	Cefazolin	1	0	Gram-
150	Cefazolin	2	0	Gram-
150	Cefepime	1	0	Gram-
150	Cefepime	2	0	Gram-
150	Cefoxitin	1	0	Gram-
150	Cefoxitin	2	0	Gram-
150	Ceftriaxone	1	0	Gram-
150	Ceftriaxone	2	0	Gram-
150	Cetazadime	1	0	Gram-
150	Cetazadime	2	0	Gram-
150	Ertapenem	1	0	Gram-
150	Ertapenem	2	0	Gram-
150	Gentamycin	1	0	Gram-
150	Gentamycin	2	0	Gram-
150	Levofloxacin	1	1	Gram-
150	Levofloxacin	2	1	Gram-
150	Meropenem	1	0	Gram-
150	Meropenem	2	0	Gram-
150	mrsa	1	0	MRSA
150	mrsa	2	0	MRSA
150	Nitrofurantoin	1	1	Gram-
150	Nitrofurantoin	2	0	Gram-
150	PipTazo	1	0	Gram-
150	PipTazo	2	0	Gram-
150	Tetracycline	1	1	Gram-
150	Tetracycline	2	1	Gram-
150	Tigecycline	1	0	Gram-
150	Tigecycline	2	0	Gram-
150	Tobramycin	1	0	Gram-
150	Tobramycin	2	0	Gram-
150	vre	1	0	VRE
150	vre	2	0	VRE
171	Amikacin	1	0	Gram-
171	Amikacin	2	0	Gram-
171	AmpSulb	1	1	Gram-
171	AmpSulb	2	0	Gram-
171	Aztreonam	1	1	Gram-
171	Aztreonam	2	0	Gram-
171	Bactrim	1	1	Gram-
171	Bactrim	2	0	Gram-
171	Cefazolin	1	1	Gram-
171	Cefazolin	2	0	Gram-
171	Cefepime	1	0	Gram-
171	Cefepime	2	0	Gram-
171	Cefoxitin	1	0	Gram-
171	Cefoxitin	2	0	Gram-
171	Ceftriaxone	1	1	Gram-
171	Ceftriaxone	2	0	Gram-
171	Cetazadime	1	1	Gram-
171	Cetazadime	2	0	Gram-
171	Ertapenem	1	0	Gram-
171	Ertapenem	2	0	Gram-
171	Gentamycin	1	1	Gram-
171	Gentamycin	2	0	Gram-
171	Levofloxacin	1	1	Gram-
171	Levofloxacin	2	0	Gram-
171	Meropenem	1	0	Gram-
171	Meropenem	2	0	Gram-
171	mrsa	1	0	MRSA
171	mrsa	2	0	MRSA
171	Nitrofurantoin	1	0	Gram-
171	Nitrofurantoin	2	0	Gram-
171	PipTazo	1	0	Gram-
171	PipTazo	2	0	Gram-
171	Tetracycline	1	1	Gram-
171	Tetracycline	2	0	Gram-
171	Tigecycline	1	0	Gram-
171	Tigecycline	2	0	Gram-
171	Tobramycin	1	1	Gram-
171	Tobramycin	2	0	Gram-
171	vre	1	0	VRE
171	vre	2	0	VRE
174	Amikacin	1	0	Gram-
174	Amikacin	2	0	Gram-
174	AmpSulb	1	0	Gram-
174	AmpSulb	2	0	Gram-
174	Aztreonam	1	0	Gram-
174	Aztreonam	2	0	Gram-
174	Bactrim	1	0	Gram-
174	Bactrim	2	0	Gram-
174	Cefazolin	1	0	Gram-
174	Cefazolin	2	0	Gram-
174	Cefepime	1	0	Gram-
174	Cefepime	2	0	Gram-
174	Cefoxitin	1	0	Gram-
174	Cefoxitin	2	0	Gram-
174	Ceftriaxone	1	0	Gram-
174	Ceftriaxone	2	0	Gram-
174	Cetazadime	1	0	Gram-
174	Cetazadime	2	0	Gram-
174	Ertapenem	1	0	Gram-
174	Ertapenem	2	0	Gram-
174	Gentamycin	1	0	Gram-
174	Gentamycin	2	0	Gram-
174	Levofloxacin	1	0	Gram-
174	Levofloxacin	2	0	Gram-
174	Meropenem	1	0	Gram-
174	Meropenem	2	0	Gram-
174	mrsa	1	0	MRSA
174	mrsa	2	0	MRSA
174	Nitrofurantoin	1	0	Gram-
174	Nitrofurantoin	2	0	Gram-
174	PipTazo	1	0	Gram-
174	PipTazo	2	0	Gram-
174	Tetracycline	1	0	Gram-
174	Tetracycline	2	0	Gram-
174	Tigecycline	1	0	Gram-
174	Tigecycline	2	0	Gram-
174	Tobramycin	1	0	Gram-
174	Tobramycin	2	0	Gram-
174	vre	1	0	VRE
174	vre	2	0	VRE
177	Amikacin	1	0	Gram-
177	Amikacin	2	0	Gram-
177	AmpSulb	1	0	Gram-
177	AmpSulb	2	0	Gram-
177	Aztreonam	1	0	Gram-
177	Aztreonam	2	0	Gram-
177	Bactrim	1	0	Gram-
177	Bactrim	2	0	Gram-
177	Cefazolin	1	0	Gram-
177	Cefazolin	2	0	Gram-
177	Cefepime	1	0	Gram-
177	Cefepime	2	0	Gram-
177	Cefoxitin	1	0	Gram-
177	Cefoxitin	2	0	Gram-
177	Ceftriaxone	1	0	Gram-
177	Ceftriaxone	2	0	Gram-
177	Cetazadime	1	0	Gram-
177	Cetazadime	2	0	Gram-
177	Ertapenem	1	0	Gram-
177	Ertapenem	2	0	Gram-
177	Gentamycin	1	0	Gram-
177	Gentamycin	2	0	Gram-
177	Levofloxacin	1	0	Gram-
177	Levofloxacin	2	0	Gram-
177	Meropenem	1	0	Gram-
177	Meropenem	2	0	Gram-
177	mrsa	1	1	MRSA
177	mrsa	2	0	MRSA
177	Nitrofurantoin	1	0	Gram-
177	Nitrofurantoin	2	0	Gram-
177	PipTazo	1	0	Gram-
177	PipTazo	2	0	Gram-
177	Tetracycline	1	0	Gram-
177	Tetracycline	2	0	Gram-
177	Tigecycline	1	0	Gram-
177	Tigecycline	2	0	Gram-
177	Tobramycin	1	0	Gram-
177	Tobramycin	2	0	Gram-
177	vre	1	0	VRE
177	vre	2	0	VRE
