# Supplementary material for: The effect of short-course antibiotics on the resistance profile of colonizing gut bacteria in the ICU: a prospective cohort study
Source: Crit Care. 2020 Jul 9;24:404. doi: 10.1186/s13054-020-03061-8 (PMC7350675; doi:10.1186/s13054-020-03061-8)
Supplement: Supplementary file 5 — Additional file 5. [file 13054_2020_3061_MOESM5_ESM.xlsx]

## Sheet: qPCR.data
COMPLETE ANTIMICROBIAL RESISTANCE GENOTYPE DATA
ID	GENE	CT_admission	CT_72h	dCT	RESISTNCE.CLASS	AB.CLASS.GIVEN
1	aac6	40	40	0	Fluoroqinolone	0
1	aacc1	40	40	0	Aminoglycoside	0
1	aacc2	40	40	0	Aminoglycoside	0
1	aacc4	40	40	0	Aminoglycoside	0
1	aada1	40	40	0	Aminoglycoside	0
1	acc1	40	40	0	Betalactam	1
1	acc3	40	40	0	Betalactam	1
1	act1	40	40	0	Betalactam	1
1	act57	40	40	0	Betalactam	1
1	apha6	40	40	0	Aminoglycoside	0
1	bes1	40	40	0	Betalactam	1
1	bic1	40	40	0	Betalactam	1
1	ccra	40	40	0	Betalactam	1
1	cfe1	40	40	0	Betalactam	1
1	cmy10	40	40	0	Betalactam	1
1	ctxm1	40	40	0	Betalactam	1
1	ctxm8	40	40	0	Betalactam	1
1	ctxm9	40	40	0	Betalactam	1
1	dha	40	40	0	Betalactam	1
1	ereb	40	40	0	MLS	0
1	erma	40	40	0	MLS	0
1	ermb	23.3727	22.9484	-0.42427	MLS	0
1	ermc	31.6973	30.3864	-1.31093	MLS	0
1	fox	40	40	0	Betalactam	1
1	ges	40	40	0	Betalactam	1
1	imi	40	40	0	Betalactam	1
1	imp1	40	40	0	Betalactam	1
1	imp12	40	40	0	Betalactam	1
1	imp2	40	14.6832	-25.3168	Betalactam	1
1	imp5	40	40	0	Betalactam	1
1	kpc	36.2919	37.0295	0.737606	Betalactam	1
1	lat	40	40	0	Betalactam	1
1	meca	30.0811	31.8434	1.76222	Betalactam	1
1	mefa	26.6135	28.757	2.14348	MLS	0
1	mir	40	19.4931	-20.5069	Betalactam	1
1	mox	40	40	0	Betalactam	1
1	msra	35.7153	34.3242	-1.39112	MLS	0
1	ndm	40	40	0	Betalactam	1
1	oprj	36.9884	40	3.01164	Fluoroqinolone	0
1	oprm	40	40	0	Fluoroqinolone	0
1	oxa10	40	40	0	Betalactam	1
1	oxa18	40	40	0	Betalactam	1
1	oxa2	40	40	0	Betalactam	1
1	oxa23	40	40	0	Betalactam	1
1	oxa24	40	40	0	Betalactam	1
1	oxa45	40	40	0	Betalactam	1
1	oxa48	9.10787	40	30.8921	Betalactam	1
1	oxa50	40	40	0	Betalactam	1
1	oxa51	40	40	0	Betalactam	1
1	oxa54	40	40	0	Betalactam	1
1	oxa55	40	40	0	Betalactam	1
1	oxa58	40	40	0	Betalactam	1
1	oxa60	40	40	0	Betalactam	1
1	per1	40	40	0	Betalactam	1
1	per2	40	40	0	Betalactam	1
1	qepa	40	40	0	Fluoroqinolone	0
1	qnra	40	40	0	Fluoroqinolone	0
1	qnrb1	40	40	0	Fluoroqinolone	0
1	qnrb31	40	40	0	Fluoroqinolone	0
1	qnrb4	40	40	0	Fluoroqinolone	0
1	qnrb5	40	40	0	Fluoroqinolone	0
1	qnrb8	6.7375	40	33.2625	Fluoroqinolone	0
1	qnrc	40	40	0	Fluoroqinolone	0
1	qnrd	40	40	0	Fluoroqinolone	0
1	qnrs	40	40	0	Fluoroqinolone	0
1	sfc1	40	40	0	Betalactam	1
1	sfo1	36.2547	40	3.74525	Betalactam	1
1	shv	36.8444	40	3.15562	Betalactam	1
1	shv156d	40	40	0	Betalactam	1
1	shv156g	40	40	0	Betalactam	1
1	shv238g240e	40	40	0	Betalactam	1
1	shv238g240k	40	40	0	Betalactam	1
1	shv238s240e	40	40	0	Betalactam	1
1	shv238s240k	40	40	0	Betalactam	1
1	sme	40	40	0	Betalactam	1
1	teta	40	40	0	Tigecycline	0
1	tetb	24.1784	20.6281	-3.55028	Tigecycline	0
1	tla	40	40	0	Betalactam	1
1	vanb	40	40	0	Vancomycin	0
1	vanc	40	40	0	Vancomycin	0
1	veb	40	40	0	Betalactam	1
1	vim1	40	40	0	Betalactam	1
1	vim13	40	40	0	Betalactam	1
1	vim7	40	40	0	Betalactam	1
2	aac6	40	40	0	Fluoroqinolone	1
2	aacc1	40	40	0	Aminoglycoside	0
2	aacc2	40	40	0	Aminoglycoside	0
2	aacc4	40	40	0	Aminoglycoside	0
2	aada1	40	40	0	Aminoglycoside	0
2	acc1	40	40	0	Betalactam	0
2	acc3	40	40	0	Betalactam	0
2	act1	40	40	0	Betalactam	0
2	act57	40	39.0274	-0.972561	Betalactam	0
2	apha6	40	40	0	Aminoglycoside	0
2	bes1	40	40	0	Betalactam	0
2	bic1	40	40	0	Betalactam	0
2	ccra	40	40	0	Betalactam	0
2	cfe1	40	40	0	Betalactam	0
2	cmy10	40	40	0	Betalactam	0
2	ctxm1	40	40	0	Betalactam	0
2	ctxm8	40	40	0	Betalactam	0
2	ctxm9	40	40	0	Betalactam	0
2	dha	40	40	0	Betalactam	0
2	ereb	40	40	0	MLS	0
2	erma	40	40	0	MLS	0
2	ermb	24.7584	20.8761	-3.88235	MLS	0
2	ermc	36.0315	40	3.96848	MLS	0
2	fox	40	8.10348	-31.8965	Betalactam	0
2	ges	40	40	0	Betalactam	0
2	imi	40	40	0	Betalactam	0
2	imp1	40	40	0	Betalactam	0
2	imp12	40	40	0	Betalactam	0
2	imp2	40	40	0	Betalactam	0
2	imp5	40	40	0	Betalactam	0
2	kpc	40	40	0	Betalactam	0
2	lat	40	40	0	Betalactam	0
2	meca	40	40	0	Betalactam	0
2	mefa	27.9881	21.3235	-6.66466	MLS	0
2	mir	40	40	0	Betalactam	0
2	mox	40	40	0	Betalactam	0
2	msra	40	40	0	MLS	0
2	ndm	40	40	0	Betalactam	0
2	oprj	40	40	0	Fluoroqinolone	1
2	oprm	40	40	0	Fluoroqinolone	1
2	oxa10	40	40	0	Betalactam	0
2	oxa18	40	40	0	Betalactam	0
2	oxa2	40	40	0	Betalactam	0
2	oxa23	40	40	0	Betalactam	0
2	oxa24	40	40	0	Betalactam	0
2	oxa45	40	40	0	Betalactam	0
2	oxa48	40	7.08771	-32.9123	Betalactam	0
2	oxa50	37.1542	40	2.84576	Betalactam	0
2	oxa51	40	40	0	Betalactam	0
2	oxa54	40	40	0	Betalactam	0
2	oxa55	40	40	0	Betalactam	0
2	oxa58	40	40	0	Betalactam	0
2	oxa60	40	40	0	Betalactam	0
2	per1	40	9.72088	-30.2791	Betalactam	0
2	per2	40	40	0	Betalactam	0
2	qepa	40	40	0	Fluoroqinolone	1
2	qnra	40	40	0	Fluoroqinolone	1
2	qnrb1	40	40	0	Fluoroqinolone	1
2	qnrb31	40	40	0	Fluoroqinolone	1
2	qnrb4	40	40	0	Fluoroqinolone	1
2	qnrb5	40	40	0	Fluoroqinolone	1
2	qnrb8	40	40	0	Fluoroqinolone	1
2	qnrc	40	40	0	Fluoroqinolone	1
2	qnrd	14.0899	40	25.9101	Fluoroqinolone	1
2	qnrs	40	40	0	Fluoroqinolone	1
2	sfc1	40	40	0	Betalactam	0
2	sfo1	39.4008	40	0.599159	Betalactam	0
2	shv	40	40	0	Betalactam	0
2	shv156d	40	40	0	Betalactam	0
2	shv156g	40	40	0	Betalactam	0
2	shv238g240e	40	40	0	Betalactam	0
2	shv238g240k	40	40	0	Betalactam	0
2	shv238s240e	40	40	0	Betalactam	0
2	shv238s240k	40	40	0	Betalactam	0
2	sme	40	40	0	Betalactam	0
2	teta	40	40	0	Tigecycline	0
2	tetb	40	40	0	Tigecycline	0
2	tla	40	40	0	Betalactam	0
2	vanb	40	40	0	Vancomycin	1
2	vanc	40	40	0	Vancomycin	1
2	veb	40	40	0	Betalactam	0
2	vim1	40	40	0	Betalactam	0
2	vim13	40	40	0	Betalactam	0
2	vim7	40	40	0	Betalactam	0
4	aac6	36.1428	32.8438	-3.29893	Fluoroqinolone	0
4	aacc1	40	40	0	Aminoglycoside	0
4	aacc2	40	34.5051	-5.49495	Aminoglycoside	0
4	aacc4	40	36.6844	-3.31563	Aminoglycoside	0
4	aada1	40	37.0152	-2.98484	Aminoglycoside	0
4	acc1	40	40	0	Betalactam	1
4	acc3	40	40	0	Betalactam	1
4	act1	40	40	0	Betalactam	1
4	act57	40	40	0	Betalactam	1
4	apha6	40	40	0	Aminoglycoside	0
4	bes1	40	40	0	Betalactam	1
4	bic1	40	40	0	Betalactam	1
4	ccra	40	40	0	Betalactam	1
4	cfe1	40	40	0	Betalactam	1
4	cmy10	40	40	0	Betalactam	1
4	ctxm1	40	32.7504	-7.2496	Betalactam	1
4	ctxm8	40	40	0	Betalactam	1
4	ctxm9	40	40	0	Betalactam	1
4	dha	40	40	0	Betalactam	1
4	ereb	40	40	0	MLS	0
4	erma	40	40	0	MLS	0
4	ermb	25.0037	21.4172	-3.58654	MLS	0
4	ermc	19.8092	21.6605	1.85124	MLS	0
4	fox	40	40	0	Betalactam	1
4	ges	40	40	0	Betalactam	1
4	imi	40	40	0	Betalactam	1
4	imp1	40	40	0	Betalactam	1
4	imp12	40	40	0	Betalactam	1
4	imp2	40	40	0	Betalactam	1
4	imp5	40	40	0	Betalactam	1
4	kpc	37.0969	36.0282	-1.06869	Betalactam	1
4	lat	40	40	0	Betalactam	1
4	meca	23.5739	23.5272	-0.046679	Betalactam	1
4	mefa	40	32.463	-7.53702	MLS	0
4	mir	40	40	0	Betalactam	1
4	mox	40	40	0	Betalactam	1
4	msra	25.6494	25.0072	-0.642186	MLS	0
4	ndm	40	40	0	Betalactam	1
4	oprj	40	40	0	Fluoroqinolone	0
4	oprm	40	36.871	-3.12901	Fluoroqinolone	0
4	oxa10	40	40	0	Betalactam	1
4	oxa18	40	8.62608	-31.3739	Betalactam	1
4	oxa2	40	40	0	Betalactam	1
4	oxa23	36.7483	40	3.25166	Betalactam	1
4	oxa24	40	40	0	Betalactam	1
4	oxa45	40	40	0	Betalactam	1
4	oxa48	40	40	0	Betalactam	1
4	oxa50	40	40	0	Betalactam	1
4	oxa51	40	40	0	Betalactam	1
4	oxa54	40	40	0	Betalactam	1
4	oxa55	9.63825	40	30.3617	Betalactam	1
4	oxa58	40	40	0	Betalactam	1
4	oxa60	40	40	0	Betalactam	1
4	per1	40	40	0	Betalactam	1
4	per2	40	34.2011	-5.79892	Betalactam	1
4	qepa	40	40	0	Fluoroqinolone	0
4	qnra	40	40	0	Fluoroqinolone	0
4	qnrb1	40	40	0	Fluoroqinolone	0
4	qnrb31	40	40	0	Fluoroqinolone	0
4	qnrb4	40	40	0	Fluoroqinolone	0
4	qnrb5	40	40	0	Fluoroqinolone	0
4	qnrb8	40	40	0	Fluoroqinolone	0
4	qnrc	40	40	0	Fluoroqinolone	0
4	qnrd	13.0991	40	26.9009	Fluoroqinolone	0
4	qnrs	40	40	0	Fluoroqinolone	0
4	sfc1	40	8.17632	-31.8237	Betalactam	1
4	sfo1	40	40	0	Betalactam	1
4	shv	40	40	0	Betalactam	1
4	shv156d	40	40	0	Betalactam	1
4	shv156g	40	40	0	Betalactam	1
4	shv238g240e	40	36.3474	-3.65264	Betalactam	1
4	shv238g240k	40	40	0	Betalactam	1
4	shv238s240e	40	40	0	Betalactam	1
4	shv238s240k	40	40	0	Betalactam	1
4	sme	40	40	0	Betalactam	1
4	teta	40	40	0	Tigecycline	0
4	tetb	40	40	0	Tigecycline	0
4	tla	40	40	0	Betalactam	1
4	vanb	40	40	0	Vancomycin	1
4	vanc	40	40	0	Vancomycin	1
4	veb	40	40	0	Betalactam	1
4	vim1	40	40	0	Betalactam	1
4	vim13	40	40	0	Betalactam	1
4	vim7	40	40	0	Betalactam	1
7	aac6	36.9209	40	3.07908	Fluoroqinolone	0
7	aacc1	40	40	0	Aminoglycoside	0
7	aacc2	40	40	0	Aminoglycoside	0
7	aacc4	40	40	0	Aminoglycoside	0
7	aada1	40	40	0	Aminoglycoside	0
7	acc1	40	40	0	Betalactam	1
7	acc3	40	40	0	Betalactam	1
7	act1	40	40	0	Betalactam	1
7	act57	40	40	0	Betalactam	1
7	apha6	40	40	0	Aminoglycoside	0
7	bes1	40	40	0	Betalactam	1
7	bic1	40	40	0	Betalactam	1
7	ccra	40	40	0	Betalactam	1
7	cfe1	40	40	0	Betalactam	1
7	cmy10	40	40	0	Betalactam	1
7	ctxm1	40	40	0	Betalactam	1
7	ctxm8	40	40	0	Betalactam	1
7	ctxm9	35.4926	31.7021	-3.79051	Betalactam	1
7	dha	40	40	0	Betalactam	1
7	ereb	40	40	0	MLS	0
7	erma	40	40	0	MLS	0
7	ermb	30.0701	24.9403	-5.12979	MLS	0
7	ermc	30.7316	28.5771	-2.15457	MLS	0
7	fox	40	40	0	Betalactam	1
7	ges	40	40	0	Betalactam	1
7	imi	40	40	0	Betalactam	1
7	imp1	40	40	0	Betalactam	1
7	imp12	40	40	0	Betalactam	1
7	imp2	13.4453	40	26.5547	Betalactam	1
7	imp5	40	40	0	Betalactam	1
7	kpc	40	40	0	Betalactam	1
7	lat	40	40	0	Betalactam	1
7	meca	34.776	26.7011	-8.07493	Betalactam	1
7	mefa	31.6091	26.8954	-4.71368	MLS	0
7	mir	40	40	0	Betalactam	1
7	mox	40	40	0	Betalactam	1
7	msra	32.6726	28.7801	-3.89256	MLS	0
7	ndm	40	40	0	Betalactam	1
7	oprj	40	40	0	Fluoroqinolone	0
7	oprm	40	40	0	Fluoroqinolone	0
7	oxa10	40	40	0	Betalactam	1
7	oxa18	40	40	0	Betalactam	1
7	oxa2	40	40	0	Betalactam	1
7	oxa23	40	40	0	Betalactam	1
7	oxa24	40	40	0	Betalactam	1
7	oxa45	40	40	0	Betalactam	1
7	oxa48	40	40	0	Betalactam	1
7	oxa50	40	40	0	Betalactam	1
7	oxa51	40	40	0	Betalactam	1
7	oxa54	40	40	0	Betalactam	1
7	oxa55	40	40	0	Betalactam	1
7	oxa58	40	40	0	Betalactam	1
7	oxa60	40	40	0	Betalactam	1
7	per1	40	40	0	Betalactam	1
7	per2	40	40	0	Betalactam	1
7	qepa	40	40	0	Fluoroqinolone	0
7	qnra	40	40	0	Fluoroqinolone	0
7	qnrb1	40	40	0	Fluoroqinolone	0
7	qnrb31	40	40	0	Fluoroqinolone	0
7	qnrb4	40	40	0	Fluoroqinolone	0
7	qnrb5	40	40	0	Fluoroqinolone	0
7	qnrb8	40	40	0	Fluoroqinolone	0
7	qnrc	40	40	0	Fluoroqinolone	0
7	qnrd	40	40	0	Fluoroqinolone	0
7	qnrs	40	40	0	Fluoroqinolone	0
7	sfc1	40	40	0	Betalactam	1
7	sfo1	40	40	0	Betalactam	1
7	shv	40	36.9757	-3.02434	Betalactam	1
7	shv156d	40	40	0	Betalactam	1
7	shv156g	40	40	0	Betalactam	1
7	shv238g240e	40	40	0	Betalactam	1
7	shv238g240k	40	40	0	Betalactam	1
7	shv238s240e	40	40	0	Betalactam	1
7	shv238s240k	40	40	0	Betalactam	1
7	sme	40	40	0	Betalactam	1
7	teta	40	40	0	Tigecycline	0
7	tetb	29.8088	32.474	2.66519	Tigecycline	0
7	tla	40	40	0	Betalactam	1
7	vanb	40	40	0	Vancomycin	1
7	vanc	40	40	0	Vancomycin	1
7	veb	40	40	0	Betalactam	1
7	vim1	40	40	0	Betalactam	1
7	vim13	40	40	0	Betalactam	1
7	vim7	40	40	0	Betalactam	1
8	aac6	40	40	0	Fluoroqinolone	0
8	aacc1	15.3422	40	24.6578	Aminoglycoside	0
8	aacc2	40	40	0	Aminoglycoside	0
8	aacc4	40	40	0	Aminoglycoside	0
8	aada1	40	33.6178	-6.38217	Aminoglycoside	0
8	acc1	40	40	0	Betalactam	1
8	acc3	40	40	0	Betalactam	1
8	act1	40	40	0	Betalactam	1
8	act57	40	40	0	Betalactam	1
8	apha6	37.2412	40	2.7588	Aminoglycoside	0
8	bes1	40	40	0	Betalactam	1
8	bic1	40	40	0	Betalactam	1
8	ccra	40	40	0	Betalactam	1
8	cfe1	40	40	0	Betalactam	1
8	cmy10	40	40	0	Betalactam	1
8	ctxm1	40	40	0	Betalactam	1
8	ctxm8	40	40	0	Betalactam	1
8	ctxm9	40	40	0	Betalactam	1
8	dha	40	40	0	Betalactam	1
8	ereb	40	40	0	MLS	0
8	erma	40	40	0	MLS	0
8	ermb	26.5022	22.3732	-4.12902	MLS	0
8	ermc	34.2638	35.6353	1.37152	MLS	0
8	fox	40	40	0	Betalactam	1
8	ges	40	40	0	Betalactam	1
8	imi	40	40	0	Betalactam	1
8	imp1	40	40	0	Betalactam	1
8	imp12	40	40	0	Betalactam	1
8	imp2	40	40	0	Betalactam	1
8	imp5	40	40	0	Betalactam	1
8	kpc	40	36.4159	-3.58413	Betalactam	1
8	lat	40	36.943	-3.05698	Betalactam	1
8	meca	40	40	0	Betalactam	1
8	mefa	36.5875	32.6296	-3.95791	MLS	0
8	mir	40	37.1445	-2.85549	Betalactam	1
8	mox	40	40	0	Betalactam	1
8	msra	35.9829	35.6009	-0.381981	MLS	0
8	ndm	40	38.653	-1.34703	Betalactam	1
8	oprj	40	40	0	Fluoroqinolone	0
8	oprm	40	40	0	Fluoroqinolone	0
8	oxa10	40	40	0	Betalactam	1
8	oxa18	40	40	0	Betalactam	1
8	oxa2	40	40	0	Betalactam	1
8	oxa23	40	40	0	Betalactam	1
8	oxa24	40	40	0	Betalactam	1
8	oxa45	40	40	0	Betalactam	1
8	oxa48	40	40	0	Betalactam	1
8	oxa50	40	40	0	Betalactam	1
8	oxa51	40	37.1445	-2.85549	Betalactam	1
8	oxa54	40	40	0	Betalactam	1
8	oxa55	40	40	0	Betalactam	1
8	oxa58	40	40	0	Betalactam	1
8	oxa60	40	40	0	Betalactam	1
8	per1	40	40	0	Betalactam	1
8	per2	40	40	0	Betalactam	1
8	qepa	40	40	0	Fluoroqinolone	0
8	qnra	40	40	0	Fluoroqinolone	0
8	qnrb1	40	35.678	-4.32202	Fluoroqinolone	0
8	qnrb31	40	40	0	Fluoroqinolone	0
8	qnrb4	40	40	0	Fluoroqinolone	0
8	qnrb5	20.8955	40	19.1045	Fluoroqinolone	0
8	qnrb8	40	40	0	Fluoroqinolone	0
8	qnrc	40	40	0	Fluoroqinolone	0
8	qnrd	14.6606	40	25.3394	Fluoroqinolone	0
8	qnrs	40	40	0	Fluoroqinolone	0
8	sfc1	40	40	0	Betalactam	1
8	sfo1	40	40	0	Betalactam	1
8	shv	40	40	0	Betalactam	1
8	shv156d	40	40	0	Betalactam	1
8	shv156g	40	40	0	Betalactam	1
8	shv238g240e	40	40	0	Betalactam	1
8	shv238g240k	40	40	0	Betalactam	1
8	shv238s240e	40	40	0	Betalactam	1
8	shv238s240k	40	35.9981	-4.00195	Betalactam	1
8	sme	40	40	0	Betalactam	1
8	teta	40	40	0	Tigecycline	0
8	tetb	40	40	0	Tigecycline	0
8	tla	40	40	0	Betalactam	1
8	vanb	40	40	0	Vancomycin	0
8	vanc	40	40	0	Vancomycin	0
8	veb	40	40	0	Betalactam	1
8	vim1	40	40	0	Betalactam	1
8	vim13	40	40	0	Betalactam	1
8	vim7	40	40	0	Betalactam	1
9	aac6	40	35.5035	-4.49654	Fluoroqinolone	0
9	aacc1	40	40	0	Aminoglycoside	0
9	aacc2	40	40	0	Aminoglycoside	0
9	aacc4	40	40	0	Aminoglycoside	0
9	aada1	40	40	0	Aminoglycoside	0
9	acc1	40	40	0	Betalactam	0
9	acc3	40	8.84158	-31.1584	Betalactam	0
9	act1	40	40	0	Betalactam	0
9	act57	40	40	0	Betalactam	0
9	apha6	40	40	0	Aminoglycoside	0
9	bes1	40	40	0	Betalactam	0
9	bic1	40	40	0	Betalactam	0
9	ccra	40	40	0	Betalactam	0
9	cfe1	34.6146	40	5.38542	Betalactam	0
9	cmy10	40	40	0	Betalactam	0
9	ctxm1	40	40	0	Betalactam	0
9	ctxm8	40	40	0	Betalactam	0
9	ctxm9	40	40	0	Betalactam	0
9	dha	40	40	0	Betalactam	0
9	ereb	40	40	0	MLS	0
9	erma	40	40	0	MLS	0
9	ermb	22.1499	27.2235	5.07355	MLS	0
9	ermc	35.4482	33.6739	-1.77425	MLS	0
9	fox	40	40	0	Betalactam	0
9	ges	40	40	0	Betalactam	0
9	imi	40	40	0	Betalactam	0
9	imp1	40	40	0	Betalactam	0
9	imp12	40	40	0	Betalactam	0
9	imp2	40	40	0	Betalactam	0
9	imp5	40	40	0	Betalactam	0
9	kpc	40	40	0	Betalactam	0
9	lat	40	40	0	Betalactam	0
9	meca	40	35.2727	-4.72729	Betalactam	0
9	mefa	33.4234	40	6.5766	MLS	0
9	mir	40	40	0	Betalactam	0
9	mox	40	40	0	Betalactam	0
9	msra	36.5614	40	3.43856	MLS	0
9	ndm	40	40	0	Betalactam	0
9	oprj	40	40	0	Fluoroqinolone	0
9	oprm	40	40	0	Fluoroqinolone	0
9	oxa10	40	40	0	Betalactam	0
9	oxa18	40	40	0	Betalactam	0
9	oxa2	40	40	0	Betalactam	0
9	oxa23	40	40	0	Betalactam	0
9	oxa24	40	40	0	Betalactam	0
9	oxa45	40	40	0	Betalactam	0
9	oxa48	40	40	0	Betalactam	0
9	oxa50	37.0331	40	2.96687	Betalactam	0
9	oxa51	40	13.4888	-26.5112	Betalactam	0
9	oxa54	40	40	0	Betalactam	0
9	oxa55	18.3802	40	21.6198	Betalactam	0
9	oxa58	40	40	0	Betalactam	0
9	oxa60	40	40	0	Betalactam	0
9	per1	40	40	0	Betalactam	0
9	per2	40	40	0	Betalactam	0
9	qepa	40	40	0	Fluoroqinolone	0
9	qnra	40	40	0	Fluoroqinolone	0
9	qnrb1	40	40	0	Fluoroqinolone	0
9	qnrb31	40	40	0	Fluoroqinolone	0
9	qnrb4	40	40	0	Fluoroqinolone	0
9	qnrb5	40	40	0	Fluoroqinolone	0
9	qnrb8	40	7.68954	-32.3105	Fluoroqinolone	0
9	qnrc	10.4806	40	29.5194	Fluoroqinolone	0
9	qnrd	12.3238	40	27.6762	Fluoroqinolone	0
9	qnrs	40	40	0	Fluoroqinolone	0
9	sfc1	40	40	0	Betalactam	0
9	sfo1	38.821	34.9349	-3.8861	Betalactam	0
9	shv	37.0277	37.1044	0.076641	Betalactam	0
9	shv156d	40	40	0	Betalactam	0
9	shv156g	40	40	0	Betalactam	0
9	shv238g240e	40	40	0	Betalactam	0
9	shv238g240k	40	40	0	Betalactam	0
9	shv238s240e	40	40	0	Betalactam	0
9	shv238s240k	40	40	0	Betalactam	0
9	sme	40	40	0	Betalactam	0
9	teta	40	40	0	Tigecycline	0
9	tetb	40	40	0	Tigecycline	0
9	tla	40	40	0	Betalactam	0
9	vanb	40	40	0	Vancomycin	1
9	vanc	40	40	0	Vancomycin	1
9	veb	40	40	0	Betalactam	0
9	vim1	40	40	0	Betalactam	0
9	vim13	40	40	0	Betalactam	0
9	vim7	40	40	0	Betalactam	0
11	aac6	40	36.9504	-3.04963	Fluoroqinolone	0
11	aacc1	40	40	0	Aminoglycoside	0
11	aacc2	40	40	0	Aminoglycoside	0
11	aacc4	40	40	0	Aminoglycoside	0
11	aada1	40	40	0	Aminoglycoside	0
11	acc1	40	40	0	Betalactam	1
11	acc3	40	40	0	Betalactam	1
11	act1	40	21.8535	-18.1465	Betalactam	1
11	act57	40	40	0	Betalactam	1
11	apha6	40	40	0	Aminoglycoside	0
11	bes1	40	40	0	Betalactam	1
11	bic1	40	40	0	Betalactam	1
11	ccra	40	40	0	Betalactam	1
11	cfe1	40	40	0	Betalactam	1
11	cmy10	40	40	0	Betalactam	1
11	ctxm1	24.1972	26.7435	2.54628	Betalactam	1
11	ctxm8	40	40	0	Betalactam	1
11	ctxm9	40	40	0	Betalactam	1
11	dha	40	40	0	Betalactam	1
11	ereb	40	40	0	MLS	0
11	erma	40	40	0	MLS	0
11	ermb	27.9521	30.8632	2.91118	MLS	0
11	ermc	40	40	0	MLS	0
11	fox	40	15.1467	-24.8533	Betalactam	1
11	ges	40	40	0	Betalactam	1
11	imi	40	40	0	Betalactam	1
11	imp1	40	40	0	Betalactam	1
11	imp12	40	40	0	Betalactam	1
11	imp2	40	40	0	Betalactam	1
11	imp5	40	40	0	Betalactam	1
11	kpc	40	37.1356	-2.86435	Betalactam	1
11	lat	40	40	0	Betalactam	1
11	meca	40	40	0	Betalactam	1
11	mefa	31.7518	32.251	0.499237	MLS	0
11	mir	40	40	0	Betalactam	1
11	mox	40	40	0	Betalactam	1
11	msra	37.1614	40	2.83864	MLS	0
11	ndm	40	40	0	Betalactam	1
11	oprj	40	40	0	Fluoroqinolone	0
11	oprm	40	36.8069	-3.19307	Fluoroqinolone	0
11	oxa10	40	40	0	Betalactam	1
11	oxa18	40	40	0	Betalactam	1
11	oxa2	40	40	0	Betalactam	1
11	oxa23	40	40	0	Betalactam	1
11	oxa24	40	40	0	Betalactam	1
11	oxa45	40	40	0	Betalactam	1
11	oxa48	40	40	0	Betalactam	1
11	oxa50	40	33.9333	-6.06673	Betalactam	1
11	oxa51	40	31.3433	-8.65673	Betalactam	1
11	oxa54	40	40	0	Betalactam	1
11	oxa55	40	40	0	Betalactam	1
11	oxa58	40	40	0	Betalactam	1
11	oxa60	40	40	0	Betalactam	1
11	per1	40	40	0	Betalactam	1
11	per2	40	40	0	Betalactam	1
11	qepa	40	40	0	Fluoroqinolone	0
11	qnra	40	40	0	Fluoroqinolone	0
11	qnrb1	40	40	0	Fluoroqinolone	0
11	qnrb31	40	40	0	Fluoroqinolone	0
11	qnrb4	40	40	0	Fluoroqinolone	0
11	qnrb5	40	40	0	Fluoroqinolone	0
11	qnrb8	40	40	0	Fluoroqinolone	0
11	qnrc	15.8451	40	24.1549	Fluoroqinolone	0
11	qnrd	40	40	0	Fluoroqinolone	0
11	qnrs	40	40	0	Fluoroqinolone	0
11	sfc1	40	40	0	Betalactam	1
11	sfo1	40	40	0	Betalactam	1
11	shv	40	40	0	Betalactam	1
11	shv156d	40	40	0	Betalactam	1
11	shv156g	40	40	0	Betalactam	1
11	shv238g240e	40	40	0	Betalactam	1
11	shv238g240k	40	40	0	Betalactam	1
11	shv238s240e	40	40	0	Betalactam	1
11	shv238s240k	40	36.7732	-3.22675	Betalactam	1
11	sme	40	40	0	Betalactam	1
11	teta	23.4581	25.7676	2.30943	Tigecycline	0
11	tetb	40	40	0	Tigecycline	0
11	tla	40	40	0	Betalactam	1
11	vanb	40	40	0	Vancomycin	0
11	vanc	40	40	0	Vancomycin	0
11	veb	40	40	0	Betalactam	1
11	vim1	40	40	0	Betalactam	1
11	vim13	40	40	0	Betalactam	1
11	vim7	40	40	0	Betalactam	1
12	aac6	40	34.4196	-5.58042	Fluoroqinolone	0
12	aacc1	40	40	0	Aminoglycoside	0
12	aacc2	40	40	0	Aminoglycoside	0
12	aacc4	36.1633	40	3.83669	Aminoglycoside	0
12	aada1	37.2447	40	2.75529	Aminoglycoside	0
12	acc1	40	40	0	Betalactam	1
12	acc3	40	40	0	Betalactam	1
12	act1	40	40	0	Betalactam	1
12	act57	40	25.8066	-14.1934	Betalactam	1
12	apha6	40	40	0	Aminoglycoside	0
12	bes1	40	40	0	Betalactam	1
12	bic1	40	40	0	Betalactam	1
12	ccra	40	40	0	Betalactam	1
12	cfe1	40	40	0	Betalactam	1
12	cmy10	40	40	0	Betalactam	1
12	ctxm1	40	40	0	Betalactam	1
12	ctxm8	40	40	0	Betalactam	1
12	ctxm9	40	40	0	Betalactam	1
12	dha	40	40	0	Betalactam	1
12	ereb	40	40	0	MLS	0
12	erma	40	37.1114	-2.88858	MLS	0
12	ermb	23.7302	24.7051	0.974866	MLS	0
12	ermc	40	33.6983	-6.3017	MLS	0
12	fox	6.15994	40	33.8401	Betalactam	1
12	ges	40	40	0	Betalactam	1
12	imi	40	40	0	Betalactam	1
12	imp1	40	40	0	Betalactam	1
12	imp12	40	40	0	Betalactam	1
12	imp2	40	40	0	Betalactam	1
12	imp5	40	40	0	Betalactam	1
12	kpc	40	36.7362	-3.26378	Betalactam	1
12	lat	40	40	0	Betalactam	1
12	meca	33.1603	33.443	0.282776	Betalactam	1
12	mefa	26.8766	24.9676	-1.90894	MLS	0
12	mir	40	40	0	Betalactam	1
12	mox	40	40	0	Betalactam	1
12	msra	40	35.5396	-4.46041	MLS	0
12	ndm	40	40	0	Betalactam	1
12	oprj	40	40	0	Fluoroqinolone	0
12	oprm	40	40	0	Fluoroqinolone	0
12	oxa10	40	40	0	Betalactam	1
12	oxa18	40	40	0	Betalactam	1
12	oxa2	40	40	0	Betalactam	1
12	oxa23	40	40	0	Betalactam	1
12	oxa24	40	40	0	Betalactam	1
12	oxa45	40	40	0	Betalactam	1
12	oxa48	40	40	0	Betalactam	1
12	oxa50	40	40	0	Betalactam	1
12	oxa51	40	40	0	Betalactam	1
12	oxa54	40	40	0	Betalactam	1
12	oxa55	40	40	0	Betalactam	1
12	oxa58	40	40	0	Betalactam	1
12	oxa60	40	40	0	Betalactam	1
12	per1	40	40	0	Betalactam	1
12	per2	40	40	0	Betalactam	1
12	qepa	40	40	0	Fluoroqinolone	0
12	qnra	40	40	0	Fluoroqinolone	0
12	qnrb1	40	40	0	Fluoroqinolone	0
12	qnrb31	40	40	0	Fluoroqinolone	0
12	qnrb4	40	40	0	Fluoroqinolone	0
12	qnrb5	40	40	0	Fluoroqinolone	0
12	qnrb8	40	40	0	Fluoroqinolone	0
12	qnrc	9.79246	40	30.2075	Fluoroqinolone	0
12	qnrd	7.33341	40	32.6666	Fluoroqinolone	0
12	qnrs	15.0975	40	24.9025	Fluoroqinolone	0
12	sfc1	40	40	0	Betalactam	1
12	sfo1	40	40	0	Betalactam	1
12	shv	33.7357	34.8701	1.1344	Betalactam	1
12	shv156d	40	40	0	Betalactam	1
12	shv156g	37.9892	40	2.01076	Betalactam	1
12	shv238g240e	36.2599	40	3.74006	Betalactam	1
12	shv238g240k	40	40	0	Betalactam	1
12	shv238s240e	40	40	0	Betalactam	1
12	shv238s240k	40	40	0	Betalactam	1
12	sme	17.8003	40	22.1997	Betalactam	1
12	teta	40	40	0	Tigecycline	0
12	tetb	40	40	0	Tigecycline	0
12	tla	40	40	0	Betalactam	1
12	vanb	40	40	0	Vancomycin	0
12	vanc	40	40	0	Vancomycin	0
12	veb	40	40	0	Betalactam	1
12	vim1	40	40	0	Betalactam	1
12	vim13	40	40	0	Betalactam	1
12	vim7	40	40	0	Betalactam	1
15	aac6	35.7578	40	4.24225	Fluoroqinolone	0
15	aacc1	40	40	0	Aminoglycoside	1
15	aacc2	40	40	0	Aminoglycoside	1
15	aacc4	35.9649	40	4.03514	Aminoglycoside	1
15	aada1	40	40	0	Aminoglycoside	1
15	acc1	40	40	0	Betalactam	1
15	acc3	40	40	0	Betalactam	1
15	act1	40	40	0	Betalactam	1
15	act57	40	40	0	Betalactam	1
15	apha6	40	40	0	Aminoglycoside	1
15	bes1	40	40	0	Betalactam	1
15	bic1	40	40	0	Betalactam	1
15	ccra	40	40	0	Betalactam	1
15	cfe1	40	40	0	Betalactam	1
15	cmy10	40	40	0	Betalactam	1
15	ctxm1	40	40	0	Betalactam	1
15	ctxm8	40	40	0	Betalactam	1
15	ctxm9	40	40	0	Betalactam	1
15	dha	40	40	0	Betalactam	1
15	ereb	40	40	0	MLS	0
15	erma	40	40	0	MLS	0
15	ermb	40	40	0	MLS	0
15	ermc	35.7988	40	4.20124	MLS	0
15	fox	40	40	0	Betalactam	1
15	ges	40	40	0	Betalactam	1
15	imi	40	40	0	Betalactam	1
15	imp1	40	40	0	Betalactam	1
15	imp12	40	40	0	Betalactam	1
15	imp2	40	40	0	Betalactam	1
15	imp5	40	40	0	Betalactam	1
15	kpc	36.5241	40	3.47593	Betalactam	1
15	lat	40	40	0	Betalactam	1
15	meca	34.2983	40	5.70165	Betalactam	1
15	mefa	40	40	0	MLS	0
15	mir	21.6911	40	18.3089	Betalactam	1
15	mox	40	40	0	Betalactam	1
15	msra	35.8617	40	4.13833	MLS	0
15	ndm	40	40	0	Betalactam	1
15	oprj	40	40	0	Fluoroqinolone	0
15	oprm	40	40	0	Fluoroqinolone	0
15	oxa10	40	40	0	Betalactam	1
15	oxa18	40	40	0	Betalactam	1
15	oxa2	40	40	0	Betalactam	1
15	oxa23	40	40	0	Betalactam	1
15	oxa24	40	40	0	Betalactam	1
15	oxa45	40	40	0	Betalactam	1
15	oxa48	40	40	0	Betalactam	1
15	oxa50	40	40	0	Betalactam	1
15	oxa51	37.1595	40	2.84052	Betalactam	1
15	oxa54	40	40	0	Betalactam	1
15	oxa55	40	40	0	Betalactam	1
15	oxa58	40	40	0	Betalactam	1
15	oxa60	40	40	0	Betalactam	1
15	per1	40	40	0	Betalactam	1
15	per2	40	40	0	Betalactam	1
15	qepa	40	40	0	Fluoroqinolone	0
15	qnra	40	40	0	Fluoroqinolone	0
15	qnrb1	40	40	0	Fluoroqinolone	0
15	qnrb31	40	40	0	Fluoroqinolone	0
15	qnrb4	40	40	0	Fluoroqinolone	0
15	qnrb5	40	40	0	Fluoroqinolone	0
15	qnrb8	40	40	0	Fluoroqinolone	0
15	qnrc	40	40	0	Fluoroqinolone	0
15	qnrd	16.0672	40	23.9328	Fluoroqinolone	0
15	qnrs	40	40	0	Fluoroqinolone	0
15	sfc1	40	40	0	Betalactam	1
15	sfo1	40	40	0	Betalactam	1
15	shv	40	40	0	Betalactam	1
15	shv156d	40	40	0	Betalactam	1
15	shv156g	40	40	0	Betalactam	1
15	shv238g240e	40	40	0	Betalactam	1
15	shv238g240k	40	40	0	Betalactam	1
15	shv238s240e	40	40	0	Betalactam	1
15	shv238s240k	40	40	0	Betalactam	1
15	sme	40	40	0	Betalactam	1
15	teta	40	40	0	Tigecycline	0
15	tetb	40	40	0	Tigecycline	0
15	tla	40	40	0	Betalactam	1
15	vanb	40	40	0	Vancomycin	0
15	vanc	40	40	0	Vancomycin	0
15	veb	40	40	0	Betalactam	1
15	vim1	40	40	0	Betalactam	1
15	vim13	40	40	0	Betalactam	1
15	vim7	40	40	0	Betalactam	1
25	aac6	40	40	0	Fluoroqinolone	0
25	aacc1	40	40	0	Aminoglycoside	0
25	aacc2	40	40	0	Aminoglycoside	0
25	aacc4	40	40	0	Aminoglycoside	0
25	aada1	25.4722	26.7881	1.31597	Aminoglycoside	0
25	acc1	40	40	0	Betalactam	1
25	acc3	40	40	0	Betalactam	1
25	act1	40	40	0	Betalactam	1
25	act57	40	40	0	Betalactam	1
25	apha6	40	40	0	Aminoglycoside	0
25	bes1	40	40	0	Betalactam	1
25	bic1	40	40	0	Betalactam	1
25	ccra	40	40	0	Betalactam	1
25	cfe1	40	40	0	Betalactam	1
25	cmy10	40	40	0	Betalactam	1
25	ctxm1	40	40	0	Betalactam	1
25	ctxm8	40	40	0	Betalactam	1
25	ctxm9	40	40	0	Betalactam	1
25	dha	40	40	0	Betalactam	1
25	ereb	40	40	0	MLS	0
25	erma	36.2353	30.9177	-5.31756	MLS	0
25	ermb	21.9991	30.6269	8.62777	MLS	0
25	ermc	40	40	0	MLS	0
25	fox	40	40	0	Betalactam	1
25	ges	40	40	0	Betalactam	1
25	imi	40	40	0	Betalactam	1
25	imp1	40	40	0	Betalactam	1
25	imp12	40	40	0	Betalactam	1
25	imp2	40	40	0	Betalactam	1
25	imp5	40	40	0	Betalactam	1
25	kpc	40	40	0	Betalactam	1
25	lat	40	40	0	Betalactam	1
25	meca	40	40	0	Betalactam	1
25	mefa	21.7276	25.9588	4.23118	MLS	0
25	mir	29.3097	40	10.6903	Betalactam	1
25	mox	40	40	0	Betalactam	1
25	msra	36.4566	40	3.54344	MLS	0
25	ndm	40	40	0	Betalactam	1
25	oprj	33.3433	40	6.65667	Fluoroqinolone	0
25	oprm	33.1035	40	6.89651	Fluoroqinolone	0
25	oxa10	40	40	0	Betalactam	1
25	oxa18	40	40	0	Betalactam	1
25	oxa2	40	40	0	Betalactam	1
25	oxa23	40	40	0	Betalactam	1
25	oxa24	40	40	0	Betalactam	1
25	oxa45	40	40	0	Betalactam	1
25	oxa48	40	40	0	Betalactam	1
25	oxa50	30.4047	36.7074	6.30263	Betalactam	1
25	oxa51	40	40	0	Betalactam	1
25	oxa54	40	40	0	Betalactam	1
25	oxa55	40	40	0	Betalactam	1
25	oxa58	40	40	0	Betalactam	1
25	oxa60	40	40	0	Betalactam	1
25	per1	40	40	0	Betalactam	1
25	per2	40	40	0	Betalactam	1
25	qepa	40	40	0	Fluoroqinolone	0
25	qnra	40	40	0	Fluoroqinolone	0
25	qnrb1	40	40	0	Fluoroqinolone	0
25	qnrb31	40	40	0	Fluoroqinolone	0
25	qnrb4	40	40	0	Fluoroqinolone	0
25	qnrb5	40	40	0	Fluoroqinolone	0
25	qnrb8	40	40	0	Fluoroqinolone	0
25	qnrc	40	40	0	Fluoroqinolone	0
25	qnrd	40	40	0	Fluoroqinolone	0
25	qnrs	40	40	0	Fluoroqinolone	0
25	sfc1	40	40	0	Betalactam	1
25	sfo1	40	36.2066	-3.79337	Betalactam	1
25	shv	40	40	0	Betalactam	1
25	shv156d	40	40	0	Betalactam	1
25	shv156g	40	40	0	Betalactam	1
25	shv238g240e	40	40	0	Betalactam	1
25	shv238g240k	40	40	0	Betalactam	1
25	shv238s240e	40	40	0	Betalactam	1
25	shv238s240k	40	40	0	Betalactam	1
25	sme	40	40	0	Betalactam	1
25	teta	40	40	0	Tigecycline	0
25	tetb	22.6956	24.0328	1.33715	Tigecycline	0
25	tla	40	40	0	Betalactam	1
25	vanb	40	40	0	Vancomycin	0
25	vanc	40	40	0	Vancomycin	0
25	veb	40	40	0	Betalactam	1
25	vim1	40	40	0	Betalactam	1
25	vim13	40	40	0	Betalactam	1
25	vim7	40	40	0	Betalactam	1
35	aac6	35.3409	40	4.65913	Fluoroqinolone	0
35	aacc1	40	40	0	Aminoglycoside	0
35	aacc2	40	40	0	Aminoglycoside	0
35	aacc4	40	40	0	Aminoglycoside	0
35	aada1	37.0599	40	2.94014	Aminoglycoside	0
35	acc1	40	40	0	Betalactam	1
35	acc3	40	40	0	Betalactam	1
35	act1	40	40	0	Betalactam	1
35	act57	17.7594	24.1462	6.38684	Betalactam	1
35	apha6	40	40	0	Aminoglycoside	0
35	bes1	40	40	0	Betalactam	1
35	bic1	40	40	0	Betalactam	1
35	ccra	40	9.28847	-30.7115	Betalactam	1
35	cfe1	40	40	0	Betalactam	1
35	cmy10	40	40	0	Betalactam	1
35	ctxm1	40	40	0	Betalactam	1
35	ctxm8	40	40	0	Betalactam	1
35	ctxm9	40	40	0	Betalactam	1
35	dha	40	40	0	Betalactam	1
35	ereb	40	40	0	MLS	0
35	erma	40	40	0	MLS	0
35	ermb	21.731	23.3832	1.65216	MLS	0
35	ermc	33.4193	35.0246	1.60529	MLS	0
35	fox	40	40	0	Betalactam	1
35	ges	40	40	0	Betalactam	1
35	imi	40	40	0	Betalactam	1
35	imp1	40	40	0	Betalactam	1
35	imp12	40	40	0	Betalactam	1
35	imp2	40	40	0	Betalactam	1
35	imp5	40	40	0	Betalactam	1
35	kpc	40	40	0	Betalactam	1
35	lat	40	40	0	Betalactam	1
35	meca	40	27.7102	-12.2898	Betalactam	1
35	mefa	21.8328	23.6246	1.79179	MLS	0
35	mir	40	40	0	Betalactam	1
35	mox	40	40	0	Betalactam	1
35	msra	31.9877	28.9528	-3.03496	MLS	0
35	ndm	40	40	0	Betalactam	1
35	oprj	40	40	0	Fluoroqinolone	0
35	oprm	40	36.8919	-3.10807	Fluoroqinolone	0
35	oxa10	40	40	0	Betalactam	1
35	oxa18	40	40	0	Betalactam	1
35	oxa2	40	40	0	Betalactam	1
35	oxa23	40	40	0	Betalactam	1
35	oxa24	40	40	0	Betalactam	1
35	oxa45	40	40	0	Betalactam	1
35	oxa48	40	40	0	Betalactam	1
35	oxa50	40	35.9713	-4.02868	Betalactam	1
35	oxa51	40	40	0	Betalactam	1
35	oxa54	40	40	0	Betalactam	1
35	oxa55	40	40	0	Betalactam	1
35	oxa58	40	40	0	Betalactam	1
35	oxa60	40	40	0	Betalactam	1
35	per1	40	40	0	Betalactam	1
35	per2	40	40	0	Betalactam	1
35	qepa	40	40	0	Fluoroqinolone	0
35	qnra	40	40	0	Fluoroqinolone	0
35	qnrb1	40	40	0	Fluoroqinolone	0
35	qnrb31	40	40	0	Fluoroqinolone	0
35	qnrb4	40	40	0	Fluoroqinolone	0
35	qnrb5	40	40	0	Fluoroqinolone	0
35	qnrb8	40	40	0	Fluoroqinolone	0
35	qnrc	9.61958	40	30.3804	Fluoroqinolone	0
35	qnrd	9.59593	40	30.4041	Fluoroqinolone	0
35	qnrs	40	40	0	Fluoroqinolone	0
35	sfc1	40	40	0	Betalactam	1
35	sfo1	40	40	0	Betalactam	1
35	shv	34.7097	40	5.29034	Betalactam	1
35	shv156d	40	40	0	Betalactam	1
35	shv156g	40	40	0	Betalactam	1
35	shv238g240e	40	40	0	Betalactam	1
35	shv238g240k	40	40	0	Betalactam	1
35	shv238s240e	40	40	0	Betalactam	1
35	shv238s240k	40	36.3454	-3.65456	Betalactam	1
35	sme	40	40	0	Betalactam	1
35	teta	40	40	0	Tigecycline	0
35	tetb	40	40	0	Tigecycline	0
35	tla	40	40	0	Betalactam	1
35	vanb	40	40	0	Vancomycin	0
35	vanc	40	40	0	Vancomycin	0
35	veb	21.5756	40	18.4244	Betalactam	1
35	vim1	40	40	0	Betalactam	1
35	vim13	40	40	0	Betalactam	1
35	vim7	40	40	0	Betalactam	1
36	aac6	37.7298	40	2.27022	Fluoroqinolone	0
36	aacc1	40	40	0	Aminoglycoside	0
36	aacc2	40	40	0	Aminoglycoside	0
36	aacc4	40	40	0	Aminoglycoside	0
36	aada1	40	40	0	Aminoglycoside	0
36	acc1	40	40	0	Betalactam	1
36	acc3	40	40	0	Betalactam	1
36	act1	40	40	0	Betalactam	1
36	act57	40	40	0	Betalactam	1
36	apha6	40	40	0	Aminoglycoside	0
36	bes1	40	40	0	Betalactam	1
36	bic1	40	40	0	Betalactam	1
36	ccra	40	40	0	Betalactam	1
36	cfe1	40	40	0	Betalactam	1
36	cmy10	40	40	0	Betalactam	1
36	ctxm1	40	40	0	Betalactam	1
36	ctxm8	40	40	0	Betalactam	1
36	ctxm9	40	40	0	Betalactam	1
36	dha	40	26.4875	-13.5125	Betalactam	1
36	ereb	40	40	0	MLS	0
36	erma	31.3168	35.1653	3.84859	MLS	0
36	ermb	20.5528	25.6075	5.05463	MLS	0
36	ermc	28.2568	34.9967	6.73999	MLS	0
36	fox	40	40	0	Betalactam	1
36	ges	40	40	0	Betalactam	1
36	imi	40	40	0	Betalactam	1
36	imp1	40	40	0	Betalactam	1
36	imp12	40	40	0	Betalactam	1
36	imp2	40	40	0	Betalactam	1
36	imp5	40	23.5184	-16.4816	Betalactam	1
36	kpc	40	40	0	Betalactam	1
36	lat	40	40	0	Betalactam	1
36	meca	30.556	34.6102	4.05417	Betalactam	1
36	mefa	25.5989	29.0026	3.40368	MLS	0
36	mir	40	40	0	Betalactam	1
36	mox	40	40	0	Betalactam	1
36	msra	26.6188	37.119	10.5002	MLS	0
36	ndm	40	40	0	Betalactam	1
36	oprj	40	40	0	Fluoroqinolone	0
36	oprm	37.3981	40	2.60191	Fluoroqinolone	0
36	oxa10	40	40	0	Betalactam	1
36	oxa18	40	40	0	Betalactam	1
36	oxa2	40	40	0	Betalactam	1
36	oxa23	40	40	0	Betalactam	1
36	oxa24	40	40	0	Betalactam	1
36	oxa45	40	40	0	Betalactam	1
36	oxa48	31	40	9	Betalactam	1
36	oxa50	40	40	0	Betalactam	1
36	oxa51	40	40	0	Betalactam	1
36	oxa54	40	40	0	Betalactam	1
36	oxa55	8.86081	40	31.1392	Betalactam	1
36	oxa58	40	40	0	Betalactam	1
36	oxa60	40	40	0	Betalactam	1
36	per1	40	40	0	Betalactam	1
36	per2	40	40	0	Betalactam	1
36	qepa	40	40	0	Fluoroqinolone	0
36	qnra	40	40	0	Fluoroqinolone	0
36	qnrb1	40	36.5095	-3.49048	Fluoroqinolone	0
36	qnrb31	40	40	0	Fluoroqinolone	0
36	qnrb4	40	40	0	Fluoroqinolone	0
36	qnrb5	35.1574	40	4.84259	Fluoroqinolone	0
36	qnrb8	35.85	40	4.15002	Fluoroqinolone	0
36	qnrc	40	40	0	Fluoroqinolone	0
36	qnrd	40	40	0	Fluoroqinolone	0
36	qnrs	40	40	0	Fluoroqinolone	0
36	sfc1	40	40	0	Betalactam	1
36	sfo1	40	40	0	Betalactam	1
36	shv	40	39.3572	-0.642826	Betalactam	1
36	shv156d	40	40	0	Betalactam	1
36	shv156g	40	40	0	Betalactam	1
36	shv238g240e	40	40	0	Betalactam	1
36	shv238g240k	40	40	0	Betalactam	1
36	shv238s240e	40	40	0	Betalactam	1
36	shv238s240k	40	40	0	Betalactam	1
36	sme	40	40	0	Betalactam	1
36	teta	40	40	0	Tigecycline	0
36	tetb	40	40	0	Tigecycline	0
36	tla	40	40	0	Betalactam	1
36	vanb	40	40	0	Vancomycin	0
36	vanc	40	32.2039	-7.79608	Vancomycin	0
36	veb	40	40	0	Betalactam	1
36	vim1	40	40	0	Betalactam	1
36	vim13	40	40	0	Betalactam	1
36	vim7	40	40	0	Betalactam	1
37	aac6	40	36.9641	-3.03585	Fluoroqinolone	0
37	aacc1	40	40	0	Aminoglycoside	0
37	aacc2	40	40	0	Aminoglycoside	0
37	aacc4	40	40	0	Aminoglycoside	0
37	aada1	40	40	0	Aminoglycoside	0
37	acc1	40	40	0	Betalactam	1
37	acc3	40	40	0	Betalactam	1
37	act1	40	40	0	Betalactam	1
37	act57	24.893	40	15.107	Betalactam	1
37	apha6	36.6283	40	3.37174	Aminoglycoside	0
37	bes1	40	40	0	Betalactam	1
37	bic1	40	40	0	Betalactam	1
37	ccra	40	40	0	Betalactam	1
37	cfe1	40	40	0	Betalactam	1
37	cmy10	40	40	0	Betalactam	1
37	ctxm1	40	40	0	Betalactam	1
37	ctxm8	40	40	0	Betalactam	1
37	ctxm9	40	40	0	Betalactam	1
37	dha	40	25.8224	-14.1776	Betalactam	1
37	ereb	40	40	0	MLS	0
37	erma	40	40	0	MLS	0
37	ermb	29.8477	29.195	-0.65271	MLS	0
37	ermc	37.1904	35.595	-1.59535	MLS	0
37	fox	40	40	0	Betalactam	1
37	ges	40	40	0	Betalactam	1
37	imi	40	40	0	Betalactam	1
37	imp1	40	40	0	Betalactam	1
37	imp12	40	40	0	Betalactam	1
37	imp2	40	40	0	Betalactam	1
37	imp5	40	40	0	Betalactam	1
37	kpc	40	40	0	Betalactam	1
37	lat	40	40	0	Betalactam	1
37	meca	40	40	0	Betalactam	1
37	mefa	40	40	0	MLS	0
37	mir	40	36.9663	-3.03366	Betalactam	1
37	mox	40	40	0	Betalactam	1
37	msra	40	40	0	MLS	0
37	ndm	40	40	0	Betalactam	1
37	oprj	40	40	0	Fluoroqinolone	0
37	oprm	40	40	0	Fluoroqinolone	0
37	oxa10	40	40	0	Betalactam	1
37	oxa18	40	40	0	Betalactam	1
37	oxa2	40	40	0	Betalactam	1
37	oxa23	40	40	0	Betalactam	1
37	oxa24	40	40	0	Betalactam	1
37	oxa45	40	40	0	Betalactam	1
37	oxa48	40	40	0	Betalactam	1
37	oxa50	40	40	0	Betalactam	1
37	oxa51	40	40	0	Betalactam	1
37	oxa54	40	40	0	Betalactam	1
37	oxa55	40	40	0	Betalactam	1
37	oxa58	40	40	0	Betalactam	1
37	oxa60	40	40	0	Betalactam	1
37	per1	40	40	0	Betalactam	1
37	per2	40	40	0	Betalactam	1
37	qepa	40	40	0	Fluoroqinolone	0
37	qnra	40	40	0	Fluoroqinolone	0
37	qnrb1	40	40	0	Fluoroqinolone	0
37	qnrb31	40	40	0	Fluoroqinolone	0
37	qnrb4	40	40	0	Fluoroqinolone	0
37	qnrb5	40	40	0	Fluoroqinolone	0
37	qnrb8	40	40	0	Fluoroqinolone	0
37	qnrc	40	40	0	Fluoroqinolone	0
37	qnrd	40	40	0	Fluoroqinolone	0
37	qnrs	40	40	0	Fluoroqinolone	0
37	sfc1	40	40	0	Betalactam	1
37	sfo1	40	40	0	Betalactam	1
37	shv	40	40	0	Betalactam	1
37	shv156d	40	40	0	Betalactam	1
37	shv156g	40	38.6943	-1.30566	Betalactam	1
37	shv238g240e	40	40	0	Betalactam	1
37	shv238g240k	40	40	0	Betalactam	1
37	shv238s240e	40	40	0	Betalactam	1
37	shv238s240k	33.9544	40	6.04563	Betalactam	1
37	sme	40	40	0	Betalactam	1
37	teta	40	40	0	Tigecycline	0
37	tetb	40	40	0	Tigecycline	0
37	tla	40	40	0	Betalactam	1
37	vanb	40	40	0	Vancomycin	0
37	vanc	40	40	0	Vancomycin	0
37	veb	40	40	0	Betalactam	1
37	vim1	40	40	0	Betalactam	1
37	vim13	40	40	0	Betalactam	1
37	vim7	40	40	0	Betalactam	1
38	aac6	38.2771	37.0037	-1.27343	Fluoroqinolone	0
38	aacc1	40	40	0	Aminoglycoside	0
38	aacc2	40	40	0	Aminoglycoside	0
38	aacc4	40	40	0	Aminoglycoside	0
38	aada1	40	40	0	Aminoglycoside	0
38	acc1	40	40	0	Betalactam	0
38	acc3	40	40	0	Betalactam	0
38	act1	40	40	0	Betalactam	0
38	act57	40	40	0	Betalactam	0
38	apha6	40	40	0	Aminoglycoside	0
38	bes1	40	40	0	Betalactam	0
38	bic1	40	40	0	Betalactam	0
38	ccra	40	40	0	Betalactam	0
38	cfe1	40	40	0	Betalactam	0
38	cmy10	40	40	0	Betalactam	0
38	ctxm1	40	40	0	Betalactam	0
38	ctxm8	40	40	0	Betalactam	0
38	ctxm9	40	40	0	Betalactam	0
38	dha	40	40	0	Betalactam	0
38	ereb	40	40	0	MLS	0
38	erma	35.2258	31.7382	-3.48758	MLS	0
38	ermb	23.9695	21.3892	-2.58034	MLS	0
38	ermc	28.5861	27.687	-0.899114	MLS	0
38	fox	40	40	0	Betalactam	0
38	ges	40	40	0	Betalactam	0
38	imi	40	40	0	Betalactam	0
38	imp1	40	40	0	Betalactam	0
38	imp12	40	40	0	Betalactam	0
38	imp2	40	40	0	Betalactam	0
38	imp5	40	12.2147	-27.7853	Betalactam	0
38	kpc	37.1955	40	2.80448	Betalactam	0
38	lat	40	40	0	Betalactam	0
38	meca	30.2994	28.7834	-1.51597	Betalactam	0
38	mefa	36.2691	30.7123	-5.55689	MLS	0
38	mir	40	40	0	Betalactam	0
38	mox	40	40	0	Betalactam	0
38	msra	28.0113	26.7776	-1.23363	MLS	0
38	ndm	40	40	0	Betalactam	0
38	oprj	40	40	0	Fluoroqinolone	0
38	oprm	40	40	0	Fluoroqinolone	0
38	oxa10	40	40	0	Betalactam	0
38	oxa18	40	40	0	Betalactam	0
38	oxa2	40	40	0	Betalactam	0
38	oxa23	36.6446	38.3473	1.70262	Betalactam	0
38	oxa24	40	40	0	Betalactam	0
38	oxa45	40	40	0	Betalactam	0
38	oxa48	40	40	0	Betalactam	0
38	oxa50	40	40	0	Betalactam	0
38	oxa51	40	40	0	Betalactam	0
38	oxa54	40	40	0	Betalactam	0
38	oxa55	40	40	0	Betalactam	0
38	oxa58	40	40	0	Betalactam	0
38	oxa60	40	40	0	Betalactam	0
38	per1	40	40	0	Betalactam	0
38	per2	40	40	0	Betalactam	0
38	qepa	40	40	0	Fluoroqinolone	0
38	qnra	40	40	0	Fluoroqinolone	0
38	qnrb1	40	40	0	Fluoroqinolone	0
38	qnrb31	40	40	0	Fluoroqinolone	0
38	qnrb4	40	40	0	Fluoroqinolone	0
38	qnrb5	40	40	0	Fluoroqinolone	0
38	qnrb8	40	40	0	Fluoroqinolone	0
38	qnrc	19.2135	40	20.7865	Fluoroqinolone	0
38	qnrd	16.0257	40	23.9743	Fluoroqinolone	0
38	qnrs	40	40	0	Fluoroqinolone	0
38	sfc1	40	40	0	Betalactam	0
38	sfo1	40	40	0	Betalactam	0
38	shv	40	40	0	Betalactam	0
38	shv156d	40	40	0	Betalactam	0
38	shv156g	40	40	0	Betalactam	0
38	shv238g240e	35.6876	40	4.31242	Betalactam	0
38	shv238g240k	40	40	0	Betalactam	0
38	shv238s240e	40	40	0	Betalactam	0
38	shv238s240k	36.6459	40	3.35413	Betalactam	0
38	sme	40	40	0	Betalactam	0
38	teta	40	40	0	Tigecycline	0
38	tetb	40	29.2361	-10.7639	Tigecycline	0
38	tla	40	40	0	Betalactam	0
38	vanb	40	40	0	Vancomycin	0
38	vanc	40	36.3402	-3.65979	Vancomycin	0
38	veb	40	40	0	Betalactam	0
38	vim1	40	40	0	Betalactam	0
38	vim13	40	40	0	Betalactam	0
38	vim7	40	40	0	Betalactam	0
43	aac6	40	40	0	Fluoroqinolone	0
43	aacc1	40	40	0	Aminoglycoside	0
43	aacc2	40	40	0	Aminoglycoside	0
43	aacc4	40	40	0	Aminoglycoside	0
43	aada1	40	35.4461	-4.55391	Aminoglycoside	0
43	acc1	40	40	0	Betalactam	1
43	acc3	40	40	0	Betalactam	1
43	act1	40	40	0	Betalactam	1
43	act57	40	40	0	Betalactam	1
43	apha6	40	40	0	Aminoglycoside	0
43	bes1	40	40	0	Betalactam	1
43	bic1	40	40	0	Betalactam	1
43	ccra	40	40	0	Betalactam	1
43	cfe1	40	40	0	Betalactam	1
43	cmy10	40	40	0	Betalactam	1
43	ctxm1	37.1147	40	2.88527	Betalactam	1
43	ctxm8	40	40	0	Betalactam	1
43	ctxm9	40	40	0	Betalactam	1
43	dha	40	40	0	Betalactam	1
43	ereb	40	40	0	MLS	0
43	erma	40	35.9202	-4.07985	MLS	0
43	ermb	28.6141	20.8117	-7.80243	MLS	0
43	ermc	34.9955	36.8173	1.82186	MLS	0
43	fox	40	40	0	Betalactam	1
43	ges	40	40	0	Betalactam	1
43	imi	40	40	0	Betalactam	1
43	imp1	40	40	0	Betalactam	1
43	imp12	40	40	0	Betalactam	1
43	imp2	40	40	0	Betalactam	1
43	imp5	40	40	0	Betalactam	1
43	kpc	35.3248	40	4.67523	Betalactam	1
43	lat	40	40	0	Betalactam	1
43	meca	35.3886	34.5419	-0.84665	Betalactam	1
43	mefa	31.6618	31.9179	0.256147	MLS	0
43	mir	40	40	0	Betalactam	1
43	mox	40	40	0	Betalactam	1
43	msra	29.5902	32.4419	2.85175	MLS	0
43	ndm	40	40	0	Betalactam	1
43	oprj	40	30.3875	-9.61254	Fluoroqinolone	0
43	oprm	40	30.0744	-9.92565	Fluoroqinolone	0
43	oxa10	40	40	0	Betalactam	1
43	oxa18	40	40	0	Betalactam	1
43	oxa2	40	40	0	Betalactam	1
43	oxa23	40	40	0	Betalactam	1
43	oxa24	40	40	0	Betalactam	1
43	oxa45	40	40	0	Betalactam	1
43	oxa48	40	33.6355	-6.36451	Betalactam	1
43	oxa50	34.502	28.4199	-6.08213	Betalactam	1
43	oxa51	34.575	40	5.42501	Betalactam	1
43	oxa54	40	40	0	Betalactam	1
43	oxa55	10.2657	40	29.7343	Betalactam	1
43	oxa58	40	40	0	Betalactam	1
43	oxa60	40	40	0	Betalactam	1
43	per1	40	40	0	Betalactam	1
43	per2	40	40	0	Betalactam	1
43	qepa	40	40	0	Fluoroqinolone	0
43	qnra	40	40	0	Fluoroqinolone	0
43	qnrb1	40	40	0	Fluoroqinolone	0
43	qnrb31	40	40	0	Fluoroqinolone	0
43	qnrb4	40	40	0	Fluoroqinolone	0
43	qnrb5	40	32.8959	-7.10406	Fluoroqinolone	0
43	qnrb8	40	35.9633	-4.03674	Fluoroqinolone	0
43	qnrc	40	40	0	Fluoroqinolone	0
43	qnrd	11.5427	40	28.4573	Fluoroqinolone	0
43	qnrs	40	40	0	Fluoroqinolone	0
43	sfc1	40	11.0826	-28.9174	Betalactam	1
43	sfo1	40	40	0	Betalactam	1
43	shv	40	35.4055	-4.59448	Betalactam	1
43	shv156d	40	40	0	Betalactam	1
43	shv156g	40	33.3026	-6.69741	Betalactam	1
43	shv238g240e	40	34.3212	-5.6788	Betalactam	1
43	shv238g240k	40	40	0	Betalactam	1
43	shv238s240e	40	40	0	Betalactam	1
43	shv238s240k	40	40	0	Betalactam	1
43	sme	40	40	0	Betalactam	1
43	teta	40	30.5626	-9.43736	Tigecycline	0
43	tetb	40	40	0	Tigecycline	0
43	tla	40	40	0	Betalactam	1
43	vanb	40	40	0	Vancomycin	0
43	vanc	40	40	0	Vancomycin	0
43	veb	40	40	0	Betalactam	1
43	vim1	40	40	0	Betalactam	1
43	vim13	40	40	0	Betalactam	1
43	vim7	40	40	0	Betalactam	1
47	aac6	40	40	0	Fluoroqinolone	0
47	aacc1	40	40	0	Aminoglycoside	0
47	aacc2	40	40	0	Aminoglycoside	0
47	aacc4	36.6398	40	3.3602	Aminoglycoside	0
47	aada1	35.906	36.439	0.532994	Aminoglycoside	0
47	acc1	40	40	0	Betalactam	1
47	acc3	40	40	0	Betalactam	1
47	act1	40	40	0	Betalactam	1
47	act57	24.2048	40	15.7952	Betalactam	1
47	apha6	40	40	0	Aminoglycoside	0
47	bes1	40	40	0	Betalactam	1
47	bic1	40	40	0	Betalactam	1
47	ccra	29.3665	25.2437	-4.12276	Betalactam	1
47	cfe1	40	40	0	Betalactam	1
47	cmy10	38.0816	40	1.91843	Betalactam	1
47	ctxm1	40	40	0	Betalactam	1
47	ctxm8	40	40	0	Betalactam	1
47	ctxm9	40	40	0	Betalactam	1
47	dha	40	40	0	Betalactam	1
47	ereb	40	40	0	MLS	0
47	erma	37.1809	40	2.81907	MLS	0
47	ermb	29.7938	22.5193	-7.27442	MLS	0
47	ermc	28.2783	30.9805	2.70223	MLS	0
47	fox	8.61444	9.74103	1.12659	Betalactam	1
47	ges	40	40	0	Betalactam	1
47	imi	40	40	0	Betalactam	1
47	imp1	40	40	0	Betalactam	1
47	imp12	40	40	0	Betalactam	1
47	imp2	40	40	0	Betalactam	1
47	imp5	40	40	0	Betalactam	1
47	kpc	40	36.5938	-3.40617	Betalactam	1
47	lat	40	40	0	Betalactam	1
47	meca	28.7093	33.4098	4.70054	Betalactam	1
47	mefa	27.7882	24.3548	-3.43332	MLS	0
47	mir	40	40	0	Betalactam	1
47	mox	40	40	0	Betalactam	1
47	msra	28.9301	40	11.0699	MLS	0
47	ndm	40	40	0	Betalactam	1
47	oprj	40	40	0	Fluoroqinolone	0
47	oprm	35.4214	40	4.57863	Fluoroqinolone	0
47	oxa10	40	40	0	Betalactam	1
47	oxa18	40	40	0	Betalactam	1
47	oxa2	36.4201	40	3.57988	Betalactam	1
47	oxa23	36.0382	40	3.96182	Betalactam	1
47	oxa24	40	40	0	Betalactam	1
47	oxa45	40	40	0	Betalactam	1
47	oxa48	40	14.8175	-25.1825	Betalactam	1
47	oxa50	40	40	0	Betalactam	1
47	oxa51	35.2331	35.5622	0.329147	Betalactam	1
47	oxa54	40	40	0	Betalactam	1
47	oxa55	40	40	0	Betalactam	1
47	oxa58	40	40	0	Betalactam	1
47	oxa60	40	40	0	Betalactam	1
47	per1	40	40	0	Betalactam	1
47	per2	40	40	0	Betalactam	1
47	qepa	40	40	0	Fluoroqinolone	0
47	qnra	40	40	0	Fluoroqinolone	0
47	qnrb1	40	40	0	Fluoroqinolone	0
47	qnrb31	40	40	0	Fluoroqinolone	0
47	qnrb4	40	40	0	Fluoroqinolone	0
47	qnrb5	40	40	0	Fluoroqinolone	0
47	qnrb8	40	6.48293	-33.5171	Fluoroqinolone	0
47	qnrc	40	40	0	Fluoroqinolone	0
47	qnrd	40	40	0	Fluoroqinolone	0
47	qnrs	40	40	0	Fluoroqinolone	0
47	sfc1	40	40	0	Betalactam	1
47	sfo1	40	40	0	Betalactam	1
47	shv	40	35.2147	-4.78527	Betalactam	1
47	shv156d	40	40	0	Betalactam	1
47	shv156g	40	37.2252	-2.77476	Betalactam	1
47	shv238g240e	40	40	0	Betalactam	1
47	shv238g240k	40	40	0	Betalactam	1
47	shv238s240e	40	40	0	Betalactam	1
47	shv238s240k	40	40	0	Betalactam	1
47	sme	40	40	0	Betalactam	1
47	teta	40	40	0	Tigecycline	0
47	tetb	40	40	0	Tigecycline	0
47	tla	40	40	0	Betalactam	1
47	vanb	40	40	0	Vancomycin	0
47	vanc	40	40	0	Vancomycin	0
47	veb	40	40	0	Betalactam	1
47	vim1	40	40	0	Betalactam	1
47	vim13	40	40	0	Betalactam	1
47	vim7	40	40	0	Betalactam	1
48	aac6	38.2569	33.6559	-4.60099	Fluoroqinolone	0
48	aacc1	40	40	0	Aminoglycoside	0
48	aacc2	40	40	0	Aminoglycoside	0
48	aacc4	40	35.5611	-4.4389	Aminoglycoside	0
48	aada1	40	37.1675	-2.83247	Aminoglycoside	0
48	acc1	40	40	0	Betalactam	1
48	acc3	40	40	0	Betalactam	1
48	act1	40	40	0	Betalactam	1
48	act57	26.8474	40	13.1526	Betalactam	1
48	apha6	37.1325	40	2.86752	Aminoglycoside	0
48	bes1	40	40	0	Betalactam	1
48	bic1	40	40	0	Betalactam	1
48	ccra	40	40	0	Betalactam	1
48	cfe1	40	40	0	Betalactam	1
48	cmy10	40	40	0	Betalactam	1
48	ctxm1	40	40	0	Betalactam	1
48	ctxm8	40	40	0	Betalactam	1
48	ctxm9	40	40	0	Betalactam	1
48	dha	40	40	0	Betalactam	1
48	ereb	40	40	0	MLS	0
48	erma	31.9312	20.6316	-11.2996	MLS	0
48	ermb	23.5282	18.7636	-4.76461	MLS	0
48	ermc	24.4804	23.1572	-1.32316	MLS	0
48	fox	18.3245	40	21.6755	Betalactam	1
48	ges	40	40	0	Betalactam	1
48	imi	40	40	0	Betalactam	1
48	imp1	40	40	0	Betalactam	1
48	imp12	40	40	0	Betalactam	1
48	imp2	40	40	0	Betalactam	1
48	imp5	40	40	0	Betalactam	1
48	kpc	40	36.7181	-3.28191	Betalactam	1
48	lat	40	40	0	Betalactam	1
48	meca	26.8683	25.2556	-1.61276	Betalactam	1
48	mefa	23.9332	20.7454	-3.18773	MLS	0
48	mir	40	40	0	Betalactam	1
48	mox	40	40	0	Betalactam	1
48	msra	25.7056	27.6836	1.978	MLS	0
48	ndm	40	40	0	Betalactam	1
48	oprj	35.9165	30.5328	-5.38366	Fluoroqinolone	0
48	oprm	35.8978	29.9332	-5.96462	Fluoroqinolone	0
48	oxa10	40	40	0	Betalactam	1
48	oxa18	40	40	0	Betalactam	1
48	oxa2	40	40	0	Betalactam	1
48	oxa23	40	40	0	Betalactam	1
48	oxa24	40	40	0	Betalactam	1
48	oxa45	40	40	0	Betalactam	1
48	oxa48	40	40	0	Betalactam	1
48	oxa50	33.9405	28.4155	-5.52499	Betalactam	1
48	oxa51	40	40	0	Betalactam	1
48	oxa54	40	40	0	Betalactam	1
48	oxa55	40	40	0	Betalactam	1
48	oxa58	40	40	0	Betalactam	1
48	oxa60	40	40	0	Betalactam	1
48	per1	29.8617	40	10.1383	Betalactam	1
48	per2	40	40	0	Betalactam	1
48	qepa	40	40	0	Fluoroqinolone	0
48	qnra	40	40	0	Fluoroqinolone	0
48	qnrb1	40	40	0	Fluoroqinolone	0
48	qnrb31	40	40	0	Fluoroqinolone	0
48	qnrb4	40	40	0	Fluoroqinolone	0
48	qnrb5	40	40	0	Fluoroqinolone	0
48	qnrb8	40	40	0	Fluoroqinolone	0
48	qnrc	18.4306	40	21.5694	Fluoroqinolone	0
48	qnrd	40	10.142	-29.858	Fluoroqinolone	0
48	qnrs	40	40	0	Fluoroqinolone	0
48	sfc1	40	40	0	Betalactam	1
48	sfo1	40	40	0	Betalactam	1
48	shv	40	34.6567	-5.34327	Betalactam	1
48	shv156d	40	40	0	Betalactam	1
48	shv156g	35.4706	33.5319	-1.93868	Betalactam	1
48	shv238g240e	40	40	0	Betalactam	1
48	shv238g240k	40	40	0	Betalactam	1
48	shv238s240e	40	40	0	Betalactam	1
48	shv238s240k	36.7907	34.0309	-2.7598	Betalactam	1
48	sme	40	40	0	Betalactam	1
48	teta	31.2912	27.3311	-3.96008	Tigecycline	0
48	tetb	40	40	0	Tigecycline	0
48	tla	40	40	0	Betalactam	1
48	vanb	40	40	0	Vancomycin	1
48	vanc	40	40	0	Vancomycin	1
48	veb	40	40	0	Betalactam	1
48	vim1	40	40	0	Betalactam	1
48	vim13	40	40	0	Betalactam	1
48	vim7	40	40	0	Betalactam	1
51	aac6	36.2202	33.9241	-2.29615	Fluoroqinolone	0
51	aacc1	40	40	0	Aminoglycoside	0
51	aacc2	40	40	0	Aminoglycoside	0
51	aacc4	40	40	0	Aminoglycoside	0
51	aada1	40	37.1469	-2.85306	Aminoglycoside	0
51	acc1	40	40	0	Betalactam	1
51	acc3	40	40	0	Betalactam	1
51	act1	40	40	0	Betalactam	1
51	act57	40	40	0	Betalactam	1
51	apha6	40	40	0	Aminoglycoside	0
51	bes1	40	40	0	Betalactam	1
51	bic1	40	40	0	Betalactam	1
51	ccra	40	40	0	Betalactam	1
51	cfe1	40	40	0	Betalactam	1
51	cmy10	40	40	0	Betalactam	1
51	ctxm1	40	40	0	Betalactam	1
51	ctxm8	40	40	0	Betalactam	1
51	ctxm9	40	40	0	Betalactam	1
51	dha	40	40	0	Betalactam	1
51	ereb	40	40	0	MLS	0
51	erma	40	40	0	MLS	0
51	ermb	18.698	24.2581	5.5601	MLS	0
51	ermc	28.9072	31.9861	3.0789	MLS	0
51	fox	40	40	0	Betalactam	1
51	ges	40	40	0	Betalactam	1
51	imi	40	40	0	Betalactam	1
51	imp1	40	40	0	Betalactam	1
51	imp12	40	40	0	Betalactam	1
51	imp2	40	40	0	Betalactam	1
51	imp5	40	40	0	Betalactam	1
51	kpc	36.2342	33.9977	-2.23652	Betalactam	1
51	lat	36.2127	33.0316	-3.1811	Betalactam	1
51	meca	37.1032	35.7344	-1.36881	Betalactam	1
51	mefa	23.3119	28.8372	5.52535	MLS	0
51	mir	40	40	0	Betalactam	1
51	mox	40	40	0	Betalactam	1
51	msra	28.9096	32.7425	3.83293	MLS	0
51	ndm	40	40	0	Betalactam	1
51	oprj	36.8677	40	3.1323	Fluoroqinolone	0
51	oprm	36.0267	40	3.97329	Fluoroqinolone	0
51	oxa10	40	40	0	Betalactam	1
51	oxa18	40	40	0	Betalactam	1
51	oxa2	40	40	0	Betalactam	1
51	oxa23	40	40	0	Betalactam	1
51	oxa24	40	40	0	Betalactam	1
51	oxa45	40	40	0	Betalactam	1
51	oxa48	40	40	0	Betalactam	1
51	oxa50	35.889	40	4.11095	Betalactam	1
51	oxa51	40	40	0	Betalactam	1
51	oxa54	40	40	0	Betalactam	1
51	oxa55	40	40	0	Betalactam	1
51	oxa58	40	40	0	Betalactam	1
51	oxa60	40	40	0	Betalactam	1
51	per1	40	40	0	Betalactam	1
51	per2	40	40	0	Betalactam	1
51	qepa	40	40	0	Fluoroqinolone	0
51	qnra	40	40	0	Fluoroqinolone	0
51	qnrb1	34.3596	32.8295	-1.53006	Fluoroqinolone	0
51	qnrb31	40	40	0	Fluoroqinolone	0
51	qnrb4	40	40	0	Fluoroqinolone	0
51	qnrb5	40	40	0	Fluoroqinolone	0
51	qnrb8	40	40	0	Fluoroqinolone	0
51	qnrc	40	40	0	Fluoroqinolone	0
51	qnrd	40	40	0	Fluoroqinolone	0
51	qnrs	40	40	0	Fluoroqinolone	0
51	sfc1	40	40	0	Betalactam	1
51	sfo1	40	40	0	Betalactam	1
51	shv	34.5059	34.6687	0.162842	Betalactam	1
51	shv156d	40	40	0	Betalactam	1
51	shv156g	40	32.7707	-7.22929	Betalactam	1
51	shv238g240e	34.3713	33.7168	-0.654534	Betalactam	1
51	shv238g240k	40	40	0	Betalactam	1
51	shv238s240e	40	40	0	Betalactam	1
51	shv238s240k	40	40	0	Betalactam	1
51	sme	40	40	0	Betalactam	1
51	teta	40	36.1956	-3.80445	Tigecycline	0
51	tetb	35.8914	40	4.10863	Tigecycline	0
51	tla	40	40	0	Betalactam	1
51	vanb	32.4322	40	7.56778	Vancomycin	0
51	vanc	40	40	0	Vancomycin	0
51	veb	40	40	0	Betalactam	1
51	vim1	40	40	0	Betalactam	1
51	vim13	40	40	0	Betalactam	1
51	vim7	40	40	0	Betalactam	1
55	aac6	35.1485	33.2902	-1.85832	Fluoroqinolone	0
55	aacc1	40	40	0	Aminoglycoside	0
55	aacc2	40	40	0	Aminoglycoside	0
55	aacc4	40	40	0	Aminoglycoside	0
55	aada1	29.8205	23.6772	-6.14332	Aminoglycoside	0
55	acc1	40	40	0	Betalactam	0
55	acc3	40	40	0	Betalactam	0
55	act1	40	40	0	Betalactam	0
55	act57	40	40	0	Betalactam	0
55	apha6	40	40	0	Aminoglycoside	0
55	bes1	40	40	0	Betalactam	0
55	bic1	40	40	0	Betalactam	0
55	ccra	26.4278	21.4302	-4.99758	Betalactam	0
55	cfe1	40	40	0	Betalactam	0
55	cmy10	40	40	0	Betalactam	0
55	ctxm1	40	40	0	Betalactam	0
55	ctxm8	40	40	0	Betalactam	0
55	ctxm9	40	40	0	Betalactam	0
55	dha	40	32.2729	-7.7271	Betalactam	0
55	ereb	40	40	0	MLS	0
55	erma	36.394	40	3.60598	MLS	0
55	ermb	18.6963	19.0528	0.356454	MLS	0
55	ermc	30.6316	31.3374	0.705843	MLS	0
55	fox	40	8.71408	-31.2859	Betalactam	0
55	ges	40	40	0	Betalactam	0
55	imi	40	40	0	Betalactam	0
55	imp1	40	40	0	Betalactam	0
55	imp12	40	40	0	Betalactam	0
55	imp2	40	40	0	Betalactam	0
55	imp5	40	40	0	Betalactam	0
55	kpc	35.7628	33.4803	-2.28252	Betalactam	0
55	lat	40	40	0	Betalactam	0
55	meca	32.864	32.9166	0.052609	Betalactam	0
55	mefa	20.5509	20.3972	-0.153772	MLS	0
55	mir	40	40	0	Betalactam	0
55	mox	40	40	0	Betalactam	0
55	msra	28.6652	31.8501	3.1849	MLS	0
55	ndm	40	40	0	Betalactam	0
55	oprj	36.5949	40	3.40513	Fluoroqinolone	0
55	oprm	36.254	40	3.74599	Fluoroqinolone	0
55	oxa10	40	40	0	Betalactam	0
55	oxa18	40	40	0	Betalactam	0
55	oxa2	40	40	0	Betalactam	0
55	oxa23	40	40	0	Betalactam	0
55	oxa24	40	40	0	Betalactam	0
55	oxa45	40	40	0	Betalactam	0
55	oxa48	40	40	0	Betalactam	0
55	oxa50	33.8019	34.9776	1.17569	Betalactam	0
55	oxa51	40	40	0	Betalactam	0
55	oxa54	40	40	0	Betalactam	0
55	oxa55	40	40	0	Betalactam	0
55	oxa58	40	40	0	Betalactam	0
55	oxa60	40	40	0	Betalactam	0
55	per1	40	40	0	Betalactam	0
55	per2	40	40	0	Betalactam	0
55	qepa	40	40	0	Fluoroqinolone	0
55	qnra	40	40	0	Fluoroqinolone	0
55	qnrb1	40	40	0	Fluoroqinolone	0
55	qnrb31	40	40	0	Fluoroqinolone	0
55	qnrb4	40	40	0	Fluoroqinolone	0
55	qnrb5	40	40	0	Fluoroqinolone	0
55	qnrb8	40	40	0	Fluoroqinolone	0
55	qnrc	40	40	0	Fluoroqinolone	0
55	qnrd	40	7.21727	-32.7827	Fluoroqinolone	0
55	qnrs	40	39.249	-0.75103	Fluoroqinolone	0
55	sfc1	40	40	0	Betalactam	0
55	sfo1	40	40	0	Betalactam	0
55	shv	40	33.6531	-6.34687	Betalactam	0
55	shv156d	40	40	0	Betalactam	0
55	shv156g	40	31.5795	-8.42053	Betalactam	0
55	shv238g240e	34.712	32.2416	-2.47038	Betalactam	0
55	shv238g240k	40	40	0	Betalactam	0
55	shv238s240e	40	40	0	Betalactam	0
55	shv238s240k	40	40	0	Betalactam	0
55	sme	40	40	0	Betalactam	0
55	teta	27.3482	20.3532	-6.99493	Tigecycline	0
55	tetb	40	40	0	Tigecycline	0
55	tla	40	40	0	Betalactam	0
55	vanb	40	40	0	Vancomycin	0
55	vanc	40	40	0	Vancomycin	0
55	veb	40	40	0	Betalactam	0
55	vim1	40	40	0	Betalactam	0
55	vim13	40	40	0	Betalactam	0
55	vim7	40	40	0	Betalactam	0
58	aac6	21.3419	27.6531	6.31114	Fluoroqinolone	0
58	aacc1	40	40	0	Aminoglycoside	1
58	aacc2	40	40	0	Aminoglycoside	1
58	aacc4	40	40	0	Aminoglycoside	1
58	aada1	21.9253	28.1071	6.18185	Aminoglycoside	1
58	acc1	40	40	0	Betalactam	1
58	acc3	40	40	0	Betalactam	1
58	act1	40	40	0	Betalactam	1
58	act57	40	40	0	Betalactam	1
58	apha6	40	40	0	Aminoglycoside	1
58	bes1	40	40	0	Betalactam	1
58	bic1	40	40	0	Betalactam	1
58	ccra	40	9.99191	-30.0081	Betalactam	1
58	cfe1	40	40	0	Betalactam	1
58	cmy10	40	40	0	Betalactam	1
58	ctxm1	40	40	0	Betalactam	1
58	ctxm8	40	40	0	Betalactam	1
58	ctxm9	40	40	0	Betalactam	1
58	dha	40	40	0	Betalactam	1
58	ereb	40	40	0	MLS	1
58	erma	40	40	0	MLS	1
58	ermb	18.5827	13.3867	-5.19599	MLS	1
58	ermc	40	37.5416	-2.45844	MLS	1
58	fox	40	7.48796	-32.512	Betalactam	1
58	ges	40	40	0	Betalactam	1
58	imi	40	40	0	Betalactam	1
58	imp1	40	40	0	Betalactam	1
58	imp12	40	40	0	Betalactam	1
58	imp2	40	40	0	Betalactam	1
58	imp5	10.8568	40	29.1432	Betalactam	1
58	kpc	22.0068	26.7565	4.74973	Betalactam	1
58	lat	40	40	0	Betalactam	1
58	meca	40	40	0	Betalactam	1
58	mefa	40	40	0	MLS	1
58	mir	40	8.75162	-31.2484	Betalactam	1
58	mox	40	40	0	Betalactam	1
58	msra	40	40	0	MLS	1
58	ndm	40	40	0	Betalactam	1
58	oprj	40	36.2306	-3.76935	Fluoroqinolone	0
58	oprm	40	40	0	Fluoroqinolone	0
58	oxa10	40	40	0	Betalactam	1
58	oxa18	40	40	0	Betalactam	1
58	oxa2	40	40	0	Betalactam	1
58	oxa23	40	40	0	Betalactam	1
58	oxa24	40	40	0	Betalactam	1
58	oxa45	40	40	0	Betalactam	1
58	oxa48	40	40	0	Betalactam	1
58	oxa50	40	35.3563	-4.64375	Betalactam	1
58	oxa51	40	40	0	Betalactam	1
58	oxa54	40	40	0	Betalactam	1
58	oxa55	40	6.14717	-33.8528	Betalactam	1
58	oxa58	40	40	0	Betalactam	1
58	oxa60	40	40	0	Betalactam	1
58	per1	40	40	0	Betalactam	1
58	per2	40	40	0	Betalactam	1
58	qepa	40	40	0	Fluoroqinolone	0
58	qnra	40	40	0	Fluoroqinolone	0
58	qnrb1	40	7.28686	-32.7131	Fluoroqinolone	0
58	qnrb31	40	40	0	Fluoroqinolone	0
58	qnrb4	40	40	0	Fluoroqinolone	0
58	qnrb5	40	40	0	Fluoroqinolone	0
58	qnrb8	40	40	0	Fluoroqinolone	0
58	qnrc	40	40	0	Fluoroqinolone	0
58	qnrd	40	40	0	Fluoroqinolone	0
58	qnrs	40	40	0	Fluoroqinolone	0
58	sfc1	40	40	0	Betalactam	1
58	sfo1	40	38.8906	-1.10939	Betalactam	1
58	shv	25.8253	32.3085	6.48321	Betalactam	1
58	shv156d	40	40	0	Betalactam	1
58	shv156g	24.6782	29.5387	4.86047	Betalactam	1
58	shv238g240e	24.552	29.4152	4.8632	Betalactam	1
58	shv238g240k	37.1571	40	2.84289	Betalactam	1
58	shv238s240e	33.5579	40	6.44207	Betalactam	1
58	shv238s240k	40	40	0	Betalactam	1
58	sme	40	40	0	Betalactam	1
58	teta	40	34.9485	-5.05154	Tigecycline	1
58	tetb	40	40	0	Tigecycline	1
58	tla	40	40	0	Betalactam	1
58	vanb	40	40	0	Vancomycin	1
58	vanc	40	40	0	Vancomycin	1
58	veb	40	40	0	Betalactam	1
58	vim1	40	40	0	Betalactam	1
58	vim13	40	40	0	Betalactam	1
58	vim7	40	40	0	Betalactam	1
59	aac6	34.5686	35.6862	1.11752	Fluoroqinolone	0
59	aacc1	40	40	0	Aminoglycoside	0
59	aacc2	40	40	0	Aminoglycoside	0
59	aacc4	40	40	0	Aminoglycoside	0
59	aada1	40	40	0	Aminoglycoside	0
59	acc1	40	40	0	Betalactam	0
59	acc3	40	40	0	Betalactam	0
59	act1	40	40	0	Betalactam	0
59	act57	40	35.8174	-4.18257	Betalactam	0
59	apha6	40	35.335	-4.66502	Aminoglycoside	0
59	bes1	40	40	0	Betalactam	0
59	bic1	40	40	0	Betalactam	0
59	ccra	34.9169	40	5.0831	Betalactam	0
59	cfe1	40	40	0	Betalactam	0
59	cmy10	40	40	0	Betalactam	0
59	ctxm1	40	40	0	Betalactam	0
59	ctxm8	40	40	0	Betalactam	0
59	ctxm9	40	40	0	Betalactam	0
59	dha	40	40	0	Betalactam	0
59	ereb	40	40	0	MLS	0
59	erma	34.0247	29.7905	-4.23419	MLS	0
59	ermb	16.0364	24.4961	8.45965	MLS	0
59	ermc	32.9459	40	7.05411	MLS	0
59	fox	40	40	0	Betalactam	0
59	ges	40	40	0	Betalactam	0
59	imi	40	40	0	Betalactam	0
59	imp1	40	40	0	Betalactam	0
59	imp12	40	40	0	Betalactam	0
59	imp2	40	40	0	Betalactam	0
59	imp5	40	40	0	Betalactam	0
59	kpc	40	34.86	-5.13995	Betalactam	0
59	lat	40	40	0	Betalactam	0
59	meca	28.7963	40	11.2037	Betalactam	0
59	mefa	16.5125	29.6097	13.0972	MLS	0
59	mir	6.4905	40	33.5095	Betalactam	0
59	mox	40	40	0	Betalactam	0
59	msra	40	40	0	MLS	0
59	ndm	40	40	0	Betalactam	0
59	oprj	35.5282	35.2808	-0.247421	Fluoroqinolone	0
59	oprm	40	40	0	Fluoroqinolone	0
59	oxa10	40	40	0	Betalactam	0
59	oxa18	40	40	0	Betalactam	0
59	oxa2	40	40	0	Betalactam	0
59	oxa23	40	40	0	Betalactam	0
59	oxa24	40	40	0	Betalactam	0
59	oxa45	40	40	0	Betalactam	0
59	oxa48	40	40	0	Betalactam	0
59	oxa50	35.871	33.7692	-2.10176	Betalactam	0
59	oxa51	40	40	0	Betalactam	0
59	oxa54	40	40	0	Betalactam	0
59	oxa55	40	40	0	Betalactam	0
59	oxa58	40	40	0	Betalactam	0
59	oxa60	40	40	0	Betalactam	0
59	per1	40	40	0	Betalactam	0
59	per2	40	40	0	Betalactam	0
59	qepa	40	40	0	Fluoroqinolone	0
59	qnra	40	40	0	Fluoroqinolone	0
59	qnrb1	40	40	0	Fluoroqinolone	0
59	qnrb31	40	40	0	Fluoroqinolone	0
59	qnrb4	40	40	0	Fluoroqinolone	0
59	qnrb5	40	40	0	Fluoroqinolone	0
59	qnrb8	7.35739	40	32.6426	Fluoroqinolone	0
59	qnrc	40	40	0	Fluoroqinolone	0
59	qnrd	40	10.0264	-29.9736	Fluoroqinolone	0
59	qnrs	40	40	0	Fluoroqinolone	0
59	sfc1	8.09153	40	31.9085	Betalactam	0
59	sfo1	40	40	0	Betalactam	0
59	shv	23.2944	31.0396	7.74522	Betalactam	0
59	shv156d	38.3974	40	1.60265	Betalactam	0
59	shv156g	20.9539	26.777	5.82313	Betalactam	0
59	shv238g240e	21.9957	29.3474	7.35175	Betalactam	0
59	shv238g240k	36.3881	40	3.61194	Betalactam	0
59	shv238s240e	31.2134	37.1624	5.94898	Betalactam	0
59	shv238s240k	40	40	0	Betalactam	0
59	sme	40	40	0	Betalactam	0
59	teta	40	40	0	Tigecycline	0
59	tetb	18.2808	30.8682	12.5874	Tigecycline	0
59	tla	40	40	0	Betalactam	0
59	vanb	40	40	0	Vancomycin	0
59	vanc	40	40	0	Vancomycin	0
59	veb	40	40	0	Betalactam	0
59	vim1	40	40	0	Betalactam	0
59	vim13	40	40	0	Betalactam	0
59	vim7	40	40	0	Betalactam	0
66	aac6	29.6973	40	10.3027	Fluoroqinolone	0
66	aacc1	40	40	0	Aminoglycoside	0
66	aacc2	40	40	0	Aminoglycoside	0
66	aacc4	40	40	0	Aminoglycoside	0
66	aada1	33.6391	40	6.36093	Aminoglycoside	0
66	acc1	40	40	0	Betalactam	1
66	acc3	40	40	0	Betalactam	1
66	act1	40	40	0	Betalactam	1
66	act57	35.5552	40	4.44478	Betalactam	1
66	apha6	36.6931	40	3.30693	Aminoglycoside	0
66	bes1	40	40	0	Betalactam	1
66	bic1	40	40	0	Betalactam	1
66	ccra	40	40	0	Betalactam	1
66	cfe1	40	40	0	Betalactam	1
66	cmy10	40	40	0	Betalactam	1
66	ctxm1	40	40	0	Betalactam	1
66	ctxm8	40	40	0	Betalactam	1
66	ctxm9	40	40	0	Betalactam	1
66	dha	40	40	0	Betalactam	1
66	ereb	40	40	0	MLS	0
66	erma	40	40	0	MLS	0
66	ermb	27.7656	40	12.2344	MLS	0
66	ermc	40	40	0	MLS	0
66	fox	40	40	0	Betalactam	1
66	ges	40	40	0	Betalactam	1
66	imi	40	40	0	Betalactam	1
66	imp1	40	40	0	Betalactam	1
66	imp12	40	40	0	Betalactam	1
66	imp2	40	40	0	Betalactam	1
66	imp5	40	40	0	Betalactam	1
66	kpc	32.5214	40	7.47863	Betalactam	1
66	lat	40	40	0	Betalactam	1
66	meca	40	40	0	Betalactam	1
66	mefa	30.9514	40	9.0486	MLS	0
66	mir	40	40	0	Betalactam	1
66	mox	40	40	0	Betalactam	1
66	msra	37.5052	40	2.49477	MLS	0
66	ndm	40	40	0	Betalactam	1
66	oprj	36.2688	40	3.73123	Fluoroqinolone	0
66	oprm	40	40	0	Fluoroqinolone	0
66	oxa10	40	40	0	Betalactam	1
66	oxa18	40	40	0	Betalactam	1
66	oxa2	40	40	0	Betalactam	1
66	oxa23	40	40	0	Betalactam	1
66	oxa24	40	40	0	Betalactam	1
66	oxa45	40	40	0	Betalactam	1
66	oxa48	40	40	0	Betalactam	1
66	oxa50	35.8654	40	4.1346	Betalactam	1
66	oxa51	40	40	0	Betalactam	1
66	oxa54	40	40	0	Betalactam	1
66	oxa55	40	40	0	Betalactam	1
66	oxa58	40	40	0	Betalactam	1
66	oxa60	40	40	0	Betalactam	1
66	per1	40	40	0	Betalactam	1
66	per2	40	40	0	Betalactam	1
66	qepa	40	40	0	Fluoroqinolone	0
66	qnra	40	40	0	Fluoroqinolone	0
66	qnrb1	40	40	0	Fluoroqinolone	0
66	qnrb31	40	40	0	Fluoroqinolone	0
66	qnrb4	40	40	0	Fluoroqinolone	0
66	qnrb5	40	40	0	Fluoroqinolone	0
66	qnrb8	40	40	0	Fluoroqinolone	0
66	qnrc	40	40	0	Fluoroqinolone	0
66	qnrd	40	40	0	Fluoroqinolone	0
66	qnrs	40	40	0	Fluoroqinolone	0
66	sfc1	40	40	0	Betalactam	1
66	sfo1	40	40	0	Betalactam	1
66	shv	31.6705	40	8.32949	Betalactam	1
66	shv156d	32.3828	40	7.6172	Betalactam	1
66	shv156g	30.3541	40	9.64586	Betalactam	1
66	shv238g240e	30.5351	40	9.46489	Betalactam	1
66	shv238g240k	37.1394	40	2.86062	Betalactam	1
66	shv238s240e	40	40	0	Betalactam	1
66	shv238s240k	31.0097	40	8.99029	Betalactam	1
66	sme	40	40	0	Betalactam	1
66	teta	40	40	0	Tigecycline	0
66	tetb	34.9194	40	5.08056	Tigecycline	0
66	tla	40	40	0	Betalactam	1
66	vanb	33.7106	40	6.2894	Vancomycin	0
66	vanc	40	40	0	Vancomycin	0
66	veb	40	40	0	Betalactam	1
66	vim1	40	40	0	Betalactam	1
66	vim13	40	40	0	Betalactam	1
66	vim7	40	40	0	Betalactam	1
73	aac6	35.7675	34.9728	-0.7947	Fluoroqinolone	0
73	aacc1	40	40	0	Aminoglycoside	0
73	aacc2	40	40	0	Aminoglycoside	0
73	aacc4	40	40	0	Aminoglycoside	0
73	aada1	40	40	0	Aminoglycoside	0
73	acc1	40	40	0	Betalactam	1
73	acc3	40	40	0	Betalactam	1
73	act1	40	40	0	Betalactam	1
73	act57	40	40	0	Betalactam	1
73	apha6	37.2207	40	2.77927	Aminoglycoside	0
73	bes1	40	40	0	Betalactam	1
73	bic1	40	40	0	Betalactam	1
73	ccra	40	40	0	Betalactam	1
73	cfe1	40	40	0	Betalactam	1
73	cmy10	40	40	0	Betalactam	1
73	ctxm1	40	40	0	Betalactam	1
73	ctxm8	40	40	0	Betalactam	1
73	ctxm9	40	40	0	Betalactam	1
73	dha	40	40	0	Betalactam	1
73	ereb	40	40	0	MLS	0
73	erma	40	40	0	MLS	0
73	ermb	20.9298	20.5151	-0.414698	MLS	0
73	ermc	40	36.9019	-3.09814	MLS	0
73	fox	40	40	0	Betalactam	1
73	ges	40	40	0	Betalactam	1
73	imi	40	40	0	Betalactam	1
73	imp1	40	40	0	Betalactam	1
73	imp12	40	40	0	Betalactam	1
73	imp2	40	40	0	Betalactam	1
73	imp5	40	40	0	Betalactam	1
73	kpc	36.2978	35.5366	-0.7612	Betalactam	1
73	lat	40	40	0	Betalactam	1
73	meca	40	40	0	Betalactam	1
73	mefa	27.3397	27.0361	-0.303642	MLS	0
73	mir	40	40	0	Betalactam	1
73	mox	40	40	0	Betalactam	1
73	msra	40	40	0	MLS	0
73	ndm	40	40	0	Betalactam	1
73	oprj	40	40	0	Fluoroqinolone	0
73	oprm	35.3395	37.0106	1.67117	Fluoroqinolone	0
73	oxa10	40	40	0	Betalactam	1
73	oxa18	40	40	0	Betalactam	1
73	oxa2	40	40	0	Betalactam	1
73	oxa23	40	40	0	Betalactam	1
73	oxa24	40	40	0	Betalactam	1
73	oxa45	40	40	0	Betalactam	1
73	oxa48	40	40	0	Betalactam	1
73	oxa50	40	35.6961	-4.30392	Betalactam	1
73	oxa51	40	40	0	Betalactam	1
73	oxa54	40	40	0	Betalactam	1
73	oxa55	40	13.7423	-26.2577	Betalactam	1
73	oxa58	40	40	0	Betalactam	1
73	oxa60	40	40	0	Betalactam	1
73	per1	40	40	0	Betalactam	1
73	per2	40	40	0	Betalactam	1
73	qepa	40	40	0	Fluoroqinolone	0
73	qnra	40	40	0	Fluoroqinolone	0
73	qnrb1	40	40	0	Fluoroqinolone	0
73	qnrb31	40	40	0	Fluoroqinolone	0
73	qnrb4	40	40	0	Fluoroqinolone	0
73	qnrb5	40	40	0	Fluoroqinolone	0
73	qnrb8	40	40	0	Fluoroqinolone	0
73	qnrc	40	40	0	Fluoroqinolone	0
73	qnrd	40	40	0	Fluoroqinolone	0
73	qnrs	40	40	0	Fluoroqinolone	0
73	sfc1	40	40	0	Betalactam	1
73	sfo1	40	40	0	Betalactam	1
73	shv	40	40	0	Betalactam	1
73	shv156d	40	40	0	Betalactam	1
73	shv156g	40	35.5071	-4.49286	Betalactam	1
73	shv238g240e	35.9393	40	4.06074	Betalactam	1
73	shv238g240k	40	40	0	Betalactam	1
73	shv238s240e	40	40	0	Betalactam	1
73	shv238s240k	40	35.4887	-4.51135	Betalactam	1
73	sme	40	40	0	Betalactam	1
73	teta	40	40	0	Tigecycline	0
73	tetb	40	40	0	Tigecycline	0
73	tla	40	40	0	Betalactam	1
73	vanb	35.5637	34.9649	-0.598823	Vancomycin	0
73	vanc	40	40	0	Vancomycin	0
73	veb	40	40	0	Betalactam	1
73	vim1	40	40	0	Betalactam	1
73	vim13	40	40	0	Betalactam	1
73	vim7	40	40	0	Betalactam	1
76	aac6	40	40	0	Fluoroqinolone	0
76	aacc1	40	40	0	Aminoglycoside	0
76	aacc2	40	40	0	Aminoglycoside	0
76	aacc4	40	40	0	Aminoglycoside	0
76	aada1	36.5357	36.5224	-0.013279	Aminoglycoside	0
76	acc1	40	40	0	Betalactam	1
76	acc3	40	40	0	Betalactam	1
76	act1	40	40	0	Betalactam	1
76	act57	40	40	0	Betalactam	1
76	apha6	40	40	0	Aminoglycoside	0
76	bes1	40	40	0	Betalactam	1
76	bic1	40	40	0	Betalactam	1
76	ccra	40	40	0	Betalactam	1
76	cfe1	40	40	0	Betalactam	1
76	cmy10	40	40	0	Betalactam	1
76	ctxm1	40	40	0	Betalactam	1
76	ctxm8	40	40	0	Betalactam	1
76	ctxm9	40	40	0	Betalactam	1
76	dha	40	40	0	Betalactam	1
76	ereb	40	40	0	MLS	0
76	erma	40	40	0	MLS	0
76	ermb	26.5657	30.5278	3.96208	MLS	0
76	ermc	34.0169	40	5.98313	MLS	0
76	fox	40	40	0	Betalactam	1
76	ges	40	40	0	Betalactam	1
76	imi	40	40	0	Betalactam	1
76	imp1	40	40	0	Betalactam	1
76	imp12	40	40	0	Betalactam	1
76	imp2	40	40	0	Betalactam	1
76	imp5	40	40	0	Betalactam	1
76	kpc	36.176	40	3.82404	Betalactam	1
76	lat	37.1537	40	2.84634	Betalactam	1
76	meca	40	40	0	Betalactam	1
76	mefa	40	40	0	MLS	0
76	mir	40	40	0	Betalactam	1
76	mox	40	40	0	Betalactam	1
76	msra	40	40	0	MLS	0
76	ndm	40	40	0	Betalactam	1
76	oprj	37.97	40	2.03	Fluoroqinolone	0
76	oprm	35.6954	40	4.30455	Fluoroqinolone	0
76	oxa10	40	40	0	Betalactam	1
76	oxa18	40	40	0	Betalactam	1
76	oxa2	40	40	0	Betalactam	1
76	oxa23	38.4411	40	1.5589	Betalactam	1
76	oxa24	40	14.811	-25.189	Betalactam	1
76	oxa45	40	40	0	Betalactam	1
76	oxa48	40	40	0	Betalactam	1
76	oxa50	34.3482	35.2797	0.931415	Betalactam	1
76	oxa51	40	40	0	Betalactam	1
76	oxa54	40	40	0	Betalactam	1
76	oxa55	40	12.6094	-27.3906	Betalactam	1
76	oxa58	40	40	0	Betalactam	1
76	oxa60	40	40	0	Betalactam	1
76	per1	40	40	0	Betalactam	1
76	per2	40	40	0	Betalactam	1
76	qepa	40	40	0	Fluoroqinolone	0
76	qnra	40	40	0	Fluoroqinolone	0
76	qnrb1	40	40	0	Fluoroqinolone	0
76	qnrb31	40	40	0	Fluoroqinolone	0
76	qnrb4	40	40	0	Fluoroqinolone	0
76	qnrb5	40	40	0	Fluoroqinolone	0
76	qnrb8	40	40	0	Fluoroqinolone	0
76	qnrc	40	40	0	Fluoroqinolone	0
76	qnrd	40	11.3187	-28.6813	Fluoroqinolone	0
76	qnrs	40	40	0	Fluoroqinolone	0
76	sfc1	40	40	0	Betalactam	1
[truncated: 2,034 more rows]
